# Supplementary material for: DNA barcoding the fishes of Lizard Island (Great Barrier Reef)
Source: Biodivers Data J. 2017 Apr 13;(5):e12409. doi: 10.3897/BDJ.5.e12409 (PMC5515069; doi:10.3897/BDJ.5.e12409)
Supplement: Supplementary material 1 — Summary data for the 983 fish specimens successfully barcoded as part of the Lizard Island barcode 'blitz'. [file bdj-05-e12409-s001.xlsx]

## Sheet: Table S1
Process ID	Sample ID	Genbank Accession	Class	Order	Family	Species	BIN	Collection Date	Exact Site	Latitude	Longitude	Depth (m)	Institution Storing
LIFS747-08	UG0562	KP194926	Actinopterygii	Acanthuriformes	Acanthuridae	Acanthurus blochii	BOLD:AAF0623	09-Sep-2008	I.44711	-14.675	145.446		Western Australian Museum
LIFS895-08	UG0710	KP194658	Actinopterygii	Acanthuriformes	Acanthuridae	Acanthurus blochii	BOLD:AAF0623	12-Sep-2008	I.44738	-14.683	145.45	2	CSIRO, Australian National Fish Collection
LIFS896-08	UG0711	KP194005	Actinopterygii	Acanthuriformes	Acanthuridae	Acanthurus blochii	BOLD:AAF0623	12-Sep-2008	I.44738	-14.683	145.45	2	Australian Museum, Sydney
LIFS897-08	UG0712	KP194467	Actinopterygii	Acanthuriformes	Acanthuridae	Acanthurus blochii	BOLD:AAF0623	12-Sep-2008	I.44738	-14.683	145.45	2	Australian Museum, Sydney
LIFS434-08	UG0249	KP194855	Actinopterygii	Acanthuriformes	Acanthuridae	Acanthurus lineatus	BOLD:AAB3207	07-Sep-2008	I.44718	-14.636	145.454	9	Australian Museum, Sydney
LIFSA093-08	UG0893	KP194259	Actinopterygii	Acanthuriformes	Acanthuridae	Acanthurus lineatus	BOLD:AAB3207	15-Sep-2008	I.44747	-14.636	145.488	12	Western Australian Museum
LIFSA094-08	UG0894	KP194925	Actinopterygii	Acanthuriformes	Acanthuridae	Acanthurus lineatus	BOLD:AAB3207	15-Sep-2008	I.44747	-14.636	145.488	12	Australian Museum, Sydney
LIFSA095-08	UG0895	KP194320	Actinopterygii	Acanthuriformes	Acanthuridae	Acanthurus lineatus	BOLD:AAB3207	15-Sep-2008	I.44747	-14.636	145.488	12	CSIRO, Australian National Fish Collection
LIFS813-08	UG0628	KP194260	Actinopterygii	Acanthuriformes	Acanthuridae	Acanthurus nigricauda	BOLD:AAB8729	10-Sep-2008	I.44732	-14.619	145.627	15	Australian Museum, Sydney
LIFS814-08	UG0629	KP194228	Actinopterygii	Acanthuriformes	Acanthuridae	Acanthurus nigricauda	BOLD:AAB8729	10-Sep-2008	I.44732	-14.619	145.627	15	Australian Museum, Sydney
LIFSA070-08	UG0870	KP194763	Actinopterygii	Acanthuriformes	Acanthuridae	Acanthurus nigricauda	BOLD:AAB8729	14-Sep-2008	I.44745	-14.669	145.446	0.2	Western Australian Museum
LIFS776-08	UG0591	KP194002	Actinopterygii	Acanthuriformes	Acanthuridae	Acanthurus nigrofuscus	BOLD:AAB0201	10-Sep-2008	I.44732	-14.619	145.627	15	Australian Museum, Sydney
LIFS777-08	UG0592	KP194851	Actinopterygii	Acanthuriformes	Acanthuridae	Acanthurus nigrofuscus	BOLD:AAB0201	10-Sep-2008	I.44732	-14.619	145.627	15	Australian Museum, Sydney
LIFS937-08	UG0745	KP194457	Actinopterygii	Acanthuriformes	Acanthuridae	Acanthurus nigrofuscus	BOLD:AAB0201	13-Sep-2008	I.44740	-14.686	145.446	8	CSIRO, Australian National Fish Collection
LIFSA263-08	UG1065	KP194845	Actinopterygii	Acanthuriformes	Acanthuridae	Acanthurus nigrofuscus	BOLD:AAB0201	17-Sep-2008	I.44750	-14.636	145.455	10	Western Australian Museum
LIFS301-08	UG0116	KP194124	Actinopterygii	Acanthuriformes	Acanthuridae	Acanthurus olivaceus	BOLD:AAC6423	06-Sep-2008	I.44712	-14.667	145.467	10	Australian Museum, Sydney
LIFSA197-08	UG0998	KP194346	Actinopterygii	Acanthuriformes	Acanthuridae	Acanthurus pyroferus	BOLD:AAC4976	16-Sep-2008	I.44749	-14.619	145.627	15	Australian Museum, Sydney
LIFS453-08	UG0268	KP194231	Actinopterygii	Acanthuriformes	Acanthuridae	Ctenochaetus binotatus	BOLD:AAB9166	07-Sep-2008	I.44718	-14.636	145.454	9	Australian Museum, Sydney
LIFS489-08	UG0304	HM877645	Actinopterygii	Acanthuriformes	Acanthuridae	Ctenochaetus binotatus	BOLD:AAB9166	07-Sep-2008	I.44717	-14.686	145.468	10	Australian Museum, Sydney
LIFSA264-08	UG1066	KP194904	Actinopterygii	Acanthuriformes	Acanthuridae	Ctenochaetus binotatus	BOLD:AAB9166	17-Sep-2008	I.44750	-14.636	145.455	10	Western Australian Museum
LIFS216-08	UG0031	KP194092	Actinopterygii	Acanthuriformes	Acanthuridae	Ctenochaetus striatus	BOLD:AAB9167	04-Sep-2008	I.44701	-14.689	145.451	4.5	Australian Museum, Sydney
LIFSA105-08	UG0905	KP194379	Actinopterygii	Acanthuriformes	Acanthuridae	Ctenochaetus striatus	BOLD:AAB9167	15-Sep-2008	I.44747	-14.636	145.488	12	Australian Museum, Sydney
LIFSA106-08	UG0906	KP194887	Actinopterygii	Acanthuriformes	Acanthuridae	Ctenochaetus striatus	BOLD:AAB9167	15-Sep-2008	I.44747	-14.636	145.488	12	CSIRO, Australian National Fish Collection
LIFSA054-08	UG0854	KP194838	Actinopterygii	Acanthuriformes	Acanthuridae	Naso annulatus	BOLD:AAD4666	14-Sep-2008	I.44743	-14.683	145.45	3	Western Australian Museum
LIFS463-08	UG0278	KP194762	Actinopterygii	Acanthuriformes	Acanthuridae	Naso brevirostris	BOLD:AAC1635	07-Sep-2008	I.44718	-14.636	145.454	9	Australian Museum, Sydney
LIFS841-08	UG0656	KP194988	Actinopterygii	Acanthuriformes	Acanthuridae	Naso brevirostris	BOLD:AAC1635	11-Sep-2008	I.44733	-14.619	145.627	10	Australian Museum, Sydney
LIFSA089-08	UG0889	KP194744	Actinopterygii	Acanthuriformes	Acanthuridae	Naso brevirostris	BOLD:AAC1635	15-Sep-2008	I.44747	-14.636	145.488	12	CSIRO, Australian National Fish Collection
LIFS811-08	UG0626	KP194409	Actinopterygii	Acanthuriformes	Acanthuridae	Naso lituratus	BOLD:AAA8635	10-Sep-2008	I.44732	-14.619	145.627	15	Australian Museum, Sydney
LIFSA188-08	UG0989	KP194045	Actinopterygii	Acanthuriformes	Acanthuridae	Naso lituratus	BOLD:AAA8635	16-Sep-2008	I.44749	-14.619	145.627	15	Australian Museum, Sydney
LIFSA254-08	UG1056	KP194918	Actinopterygii	Acanthuriformes	Acanthuridae	Naso lituratus	BOLD:AAA8635	17-Sep-2008	I.44750	-14.636	145.455	10	Western Australian Museum
LIFS810-08	UG0625	KP194939	Actinopterygii	Acanthuriformes	Acanthuridae	Naso unicornis	BOLD:AAC8042	10-Sep-2008	I.44732	-14.619	145.627	15	Australian Museum, Sydney
LIFS812-08	UG0627	KP194501	Actinopterygii	Acanthuriformes	Acanthuridae	Naso vlamingii	BOLD:AAE3624	10-Sep-2008	I.44732	-14.619	145.627	15	Australian Museum, Sydney
LIFS842-08	UG0657	KP194078	Actinopterygii	Acanthuriformes	Acanthuridae	Naso vlamingii	BOLD:AAE3624	11-Sep-2008	I.44733	-14.619	145.627	10	CSIRO, Australian National Fish Collection
LIFS195-08	UG0010	KP194550	Actinopterygii	Acanthuriformes	Acanthuridae	Zebrasoma scopas	BOLD:AAB3787	04-Sep-2008	I.44700	-14.679	145.444	4	Australian Museum, Sydney
LIFS803-08	UG0618	KP194025	Actinopterygii	Acanthuriformes	Acanthuridae	Zebrasoma scopas	BOLD:AAB3787	10-Sep-2008	I.44732	-14.619	145.627	15	Australian Museum, Sydney
LIFS804-08	UG0619	KP194553	Actinopterygii	Acanthuriformes	Acanthuridae	Zebrasoma scopas	BOLD:AAB3787	10-Sep-2008	I.44732	-14.619	145.627	15	Australian Museum, Sydney
LIFSA042-08	UG0842	KP194558	Actinopterygii	Acanthuriformes	Acanthuridae	Zebrasoma scopas	BOLD:AAB3787	14-Sep-2008	I.44743	-14.683	145.45	3	Australian Museum, Sydney
LIFSA084-08	UG0884	KP194132	Actinopterygii	Acanthuriformes	Acanthuridae	Zebrasoma scopas	BOLD:AAB3787	15-Sep-2008	I.44747	-14.636	145.488	12	CSIRO, Australian National Fish Collection
LIFSA085-08	UG0885	KP194980	Actinopterygii	Acanthuriformes	Acanthuridae	Zebrasoma scopas	BOLD:AAB3787	15-Sep-2008	I.44747	-14.636	145.488	12	Australian Museum, Sydney
LIFSA086-08	UG0886	KP194083	Actinopterygii	Acanthuriformes	Acanthuridae	Zebrasoma scopas	BOLD:AAB3787	15-Sep-2008	I.44747	-14.636	145.488	12	Australian Museum, Sydney
LIFS209-08	UG0024	KP194560	Actinopterygii	Acanthuriformes	Acanthuridae	Zebrasoma velifer	BOLD:AAB3789	04-Sep-2008	I.44701	-14.689	145.451	4.5	Australian Museum, Sydney
LIFSA087-08	UG0887	KP194510	Actinopterygii	Acanthuriformes	Acanthuridae	Zebrasoma velifer	BOLD:AAB3789	15-Sep-2008	I.44747	-14.636	145.488	12	Australian Museum, Sydney
LIFSA088-08	UG0888	KP194359	Actinopterygii	Acanthuriformes	Acanthuridae	Zebrasoma velifer	BOLD:AAB3789	15-Sep-2008	I.44747	-14.636	145.488	12	Australian Museum, Sydney
LIFS582-08	UG0397	KP194061	Actinopterygii	Acanthuriformes	Zanclidae	Zanclus cornutus	BOLD:AAB0507	08-Sep-2008	I.44723	-14.636	145.455	10	Australian Museum, Sydney
LIFSA185-08	UG0986	KP194619	Actinopterygii	Acanthuriformes	Zanclidae	Zanclus cornutus	BOLD:AAB0507	16-Sep-2008	I.44749	-14.619	145.627	15	Australian Museum, Sydney
LIFSA187-08	UG0988	KP194865	Actinopterygii	Acanthuriformes	Zanclidae	Zanclus cornutus	BOLD:AAB0507	16-Sep-2008	I.44749	-14.619	145.627	15	Australian Museum, Sydney
LIFSA008-08	UG0808	KP194852	Actinopterygii	Anguilliformes	Congridae	Conger cinereus	BOLD:AAD1242	13-Sep-2008	I.44742	-14.667	145.467	0.5	Australian Museum, Sydney
LIFS974-08	UG0782	KP194043	Actinopterygii	Anguilliformes	Muraenidae	Gymnothorax pictus	BOLD:AAE3580	13-Sep-2008	I.44742	-14.667	145.467	0.5	Australian Museum, Sydney
LIFS975-08	UG0783	KP193971	Actinopterygii	Anguilliformes	Muraenidae	Gymnothorax pictus	BOLD:AAE3580	13-Sep-2008	I.44742	-14.667	145.467	0.5	Australian Museum, Sydney
LIFS427-08	UG0242	KP194797	Actinopterygii	Atheriniformes	Atherinidae	Craterocephalus mugiloides	BOLD:AAD0787	06-Sep-2008	I.44716	-14.667	145.45	2	Australian Museum, Sydney
LIFS428-08	UG0243	KP194253	Actinopterygii	Atheriniformes	Atherinidae	Craterocephalus mugiloides	BOLD:AAD0787	06-Sep-2008	I.44716	-14.667	145.45	2	Australian Museum, Sydney
LIFS430-08	UG0245	KP194181	Actinopterygii	Atheriniformes	Atherinidae	Craterocephalus mugiloides	BOLD:AAD0787	06-Sep-2008	I.44716	-14.667	145.45	2	Australian Museum, Sydney
LIFS912-08	UGA001	KP194577	Actinopterygii	Atheriniformes	Atherinidae	Craterocephalus mugiloides	BOLD:AAD0787	13-Sep-2008	I.44742	-14.667	145.467	0.2	Australian Museum, Sydney
LIFS913-08	UGA002	KP194697	Actinopterygii	Atheriniformes	Atherinidae	Craterocephalus mugiloides	BOLD:AAD0787	13-Sep-2008	I.44742	-14.667	145.467	0.2	Australian Museum, Sydney
LIFS914-08	UGA003	KP195003	Actinopterygii	Atheriniformes	Atherinidae	Craterocephalus mugiloides	BOLD:AAD0787	13-Sep-2008	I.44742	-14.667	145.467	0.2	Australian Museum, Sydney
LIFS915-08	UGA004	KP194693	Actinopterygii	Atheriniformes	Atherinidae	Craterocephalus mugiloides	BOLD:AAD0787	13-Sep-2008	I.44742	-14.667	145.467	0.2	Australian Museum, Sydney
LIFS916-08	UGA005	KP194874	Actinopterygii	Atheriniformes	Atherinidae	Craterocephalus mugiloides	BOLD:AAD0787	13-Sep-2008	I.44742	-14.667	145.467	0.2	Australian Museum, Sydney
LIFS675-08	UG0490	KP194440	Actinopterygii	Atheriniformes	Melanotaeniidae	Pseudomugil signifer	BOLD:AAD2859	09-Sep-2008	I.44726	-14.652	145.451	1	Australian Museum, Sydney
LIFS676-08	UG0491	KP194003	Actinopterygii	Atheriniformes	Melanotaeniidae	Pseudomugil signifer	BOLD:AAD2859	09-Sep-2008	I.44726	-14.652	145.451	1	Australian Museum, Sydney
LIFS677-08	UG0492	KP194004	Actinopterygii	Atheriniformes	Melanotaeniidae	Pseudomugil signifer	BOLD:AAD2859	09-Sep-2008	I.44726	-14.652	145.451	1	Western Australian Museum
LIFS679-08	UG0494	KP194015	Actinopterygii	Atheriniformes	Melanotaeniidae	Pseudomugil signifer	BOLD:AAD2859	09-Sep-2008	I.44726	-14.652	145.451	1	Western Australian Museum
LIFSA170-08	UG0971	KP194826	Actinopterygii	Aulopiformes	Synodontidae	Synodus dermatogenys	BOLD:ACE3626	15-Sep-2008	I.44748	-14.636	145.489	0.2	Australian Museum, Sydney
LIFS201-08	UG0016	KP194289	Actinopterygii	Aulopiformes	Synodontidae	Synodus variegatus	BOLD:AAB5069	04-Sep-2008	I.44701	-14.689	145.451	4.5	CSIRO, Australian National Fish Collection
LIFS202-08	UG0017	KP194423	Actinopterygii	Aulopiformes	Synodontidae	Synodus variegatus	BOLD:AAB5069	04-Sep-2008	I.44701	-14.689	145.451	4.5	Australian Museum, Sydney
LIFS247-08	UG0062	KP194799	Actinopterygii	Aulopiformes	Synodontidae	Synodus variegatus	BOLD:AAB5069	05-Sep-2008	I.44708	-14.697	145.451	4	Australian Museum, Sydney
LIFS311-08	UG0126	KP194472	Actinopterygii	Aulopiformes	Synodontidae	Synodus variegatus	BOLD:AAB5069	06-Sep-2008	I.44713	-14.673	145.477	12	Australian Museum, Sydney
LIFS592-08	UG0407	KP194877	Actinopterygii	Aulopiformes	Synodontidae	Synodus variegatus	BOLD:AAB5069	08-Sep-2008	I.44723	-14.636	145.455	10	CSIRO, Australian National Fish Collection
LIFSA081-08	UG0881	KP194878	Actinopterygii	Beloniformes	Exocoetidae	Exocoetus monocirrhus	BOLD:AAK5939	15-Sep-2008	I.44747	-14.636	145.488	12	Australian Museum, Sydney
LIFS239-08	UG0054	KP194350	Actinopterygii	Beloniformes	Hemiramphidae	Hyporhamphus quoyi	BOLD:AAC4256	05-Sep-2008	I.44707	-14.675	145.446	1.5	Australian Museum, Sydney
LIFS685-08	UG0500	KP194857	Actinopterygii	Beloniformes	Zenarchopteridae	Zenarchopterus dispar	BOLD:AAE0834	09-Sep-2008	I.44726	-14.652	145.451	1	Australian Museum, Sydney
LIFS686-08	UG0501	KP194273	Actinopterygii	Beloniformes	Zenarchopteridae	Zenarchopterus dispar	BOLD:AAE0834	09-Sep-2008	I.44726	-14.652	145.451	1	Australian Museum, Sydney
LIFS687-08	UG0502	KP194692	Actinopterygii	Beloniformes	Zenarchopteridae	Zenarchopterus dispar	BOLD:AAE0834	09-Sep-2008	I.44726	-14.652	145.451	1	Australian Museum, Sydney
LIFS688-08	UG0503	KP194781	Actinopterygii	Beloniformes	Zenarchopteridae	Zenarchopterus dispar	BOLD:AAE0834	09-Sep-2008	I.44726	-14.652	145.451	1	Australian Museum, Sydney
LIFS689-08	UG0504	KP194207	Actinopterygii	Beloniformes	Zenarchopteridae	Zenarchopterus dispar	BOLD:AAE0834	09-Sep-2008	I.44726	-14.652	145.451	1	Western Australian Museum
LIFSA055-08	UG0855	KP193967	Actinopterygii	Blenniiformes	Blenniidae	Atrosalarias fuscus	BOLD:AAC5976	14-Sep-2008	I.44743	-14.683	145.45	3	Australian Museum, Sydney
LIFSA146-08	UG0946	KP193977	Actinopterygii	Blenniiformes	Blenniidae	Blenniella paula	BOLD:AAI8767	15-Sep-2008	I.44748	-14.636	145.489	0.2	Australian Museum, Sydney
LIFS793-08	UG0608	KP194481	Actinopterygii	Blenniiformes	Blenniidae	Cirripectes stigmaticus	BOLD:AAE2835	10-Sep-2008	I.44732	-14.619	145.627	15	Australian Museum, Sydney
LIFS794-08	UG0609	KP194899	Actinopterygii	Blenniiformes	Blenniidae	Cirripectes stigmaticus	BOLD:AAE2835	10-Sep-2008	I.44732	-14.619	145.627	15	Australian Museum, Sydney
LIFS795-08	UG0610	KP194898	Actinopterygii	Blenniiformes	Blenniidae	Cirripectes stigmaticus	BOLD:AAE2835	10-Sep-2008	I.44732	-14.619	145.627	15	Australian Museum, Sydney
LIFS648-08	UG0463	KP194169	Actinopterygii	Blenniiformes	Blenniidae	Crossosalarias macrospilus	BOLD:AAF1526	08-Sep-2008	I.44724	-14.683	145.45	10	Australian Museum, Sydney
LIFSA119-08	UG0919	KP194116	Actinopterygii	Blenniiformes	Blenniidae	Ecsenius bicolor	BOLD:AAE8156	15-Sep-2008	I.44747	-14.636	145.488	12	Australian Museum, Sydney
LIFS483-08	UG0298	KP194442	Actinopterygii	Blenniiformes	Blenniidae	Ecsenius stictus	BOLD:AAF6464	07-Sep-2008	I.44717	-14.686	145.468	10	Australian Museum, Sydney
LIFS563-08	UG0378	KP194340	Actinopterygii	Blenniiformes	Blenniidae	Ecsenius stictus	BOLD:AAF6464	08-Sep-2008	I.44722	-14.636	145.455	10	Australian Museum, Sydney
LIFS883-08	UG0698	KP194309	Actinopterygii	Blenniiformes	Blenniidae	Ecsenius stictus	BOLD:AAF6464	12-Sep-2008	I.44737	-14.686	145.441	5	Australian Museum, Sydney
LIFSA141-08	UG0941	KP194586	Actinopterygii	Blenniiformes	Blenniidae	Istiblennius edentulus	BOLD:AAB5866	15-Sep-2008	I.44748	-14.636	145.489	0.2	Australian Museum, Sydney
LIFSA142-08	UG0942	KP194386	Actinopterygii	Blenniiformes	Blenniidae	Istiblennius edentulus	BOLD:AAB5866	15-Sep-2008	I.44748	-14.636	145.489	0.2	Australian Museum, Sydney
LIFSA143-08	UG0943	KP194559	Actinopterygii	Blenniiformes	Blenniidae	Istiblennius edentulus	BOLD:AAB5866	15-Sep-2008	I.44748	-14.636	145.489	0.2	Australian Museum, Sydney
LIFSA144-08	UG0944	KP194985	Actinopterygii	Blenniiformes	Blenniidae	Istiblennius edentulus	BOLD:AAB5866	15-Sep-2008	I.44748	-14.636	145.489	0.2	CSIRO, Australian National Fish Collection
LIFSA145-08	UG0945	KP194801	Actinopterygii	Blenniiformes	Blenniidae	Istiblennius edentulus	BOLD:AAB5866	15-Sep-2008	I.44748	-14.636	145.489	0.2	CSIRO, Australian National Fish Collection
LIFS823-08	UG0638	KP194161	Actinopterygii	Blenniiformes	Blenniidae	Meiacanthus atrodorsalis	BOLD:AAF3468	11-Sep-2008	I.44733	-14.619	145.627	10	Australian Museum, Sydney
LIFS833-08	UG0648	KP194834	Actinopterygii	Blenniiformes	Blenniidae	Meiacanthus atrodorsalis	BOLD:AAF3468	11-Sep-2008	I.44733	-14.619	145.627	10	Australian Museum, Sydney
LIFS720-08	UG0535	KP195007	Actinopterygii	Blenniiformes	Blenniidae	Petroscirtes fallax	BOLD:AAE6133	09-Sep-2008	I.44728	-14.633	145.45	8	Australian Museum, Sydney
LIFS721-08	UG0536	KP194071	Actinopterygii	Blenniiformes	Blenniidae	Petroscirtes fallax	BOLD:AAE6133	09-Sep-2008	I.44728	-14.633	145.45	8	CSIRO, Australian National Fish Collection
LIFS723-08	UG0538	KP195002	Actinopterygii	Blenniiformes	Blenniidae	Petroscirtes fallax	BOLD:AAE6133	09-Sep-2008	I.44728	-14.633	145.45	8	Australian Museum, Sydney
LIFS874-08	UG0689	KP194555	Actinopterygii	Blenniiformes	Blenniidae	Petroscirtes fallax	BOLD:AAE6133	12-Sep-2008	I.44736	-14.669	145.446	1.5	Australian Museum, Sydney
LIFS722-08	UG0537	KP194037	Actinopterygii	Blenniiformes	Blenniidae	Petroscirtes mitratus	BOLD:AAE3283	09-Sep-2008	I.44728	-14.633	145.45	8	Australian Museum, Sydney
LIFS875-08	UG0690	KP194647	Actinopterygii	Blenniiformes	Blenniidae	Petroscirtes mitratus	BOLD:AAE3283	12-Sep-2008	I.44736	-14.669	145.446	1.5	Australian Museum, Sydney
LIFS876-08	UG0691	KP194372	Actinopterygii	Blenniiformes	Blenniidae	Petroscirtes mitratus	BOLD:AAE3283	12-Sep-2008	I.44736	-14.669	145.446	1.5	Australian Museum, Sydney
LIFS877-08	UG0692	KP194094	Actinopterygii	Blenniiformes	Blenniidae	Petroscirtes mitratus	BOLD:AAE3283	12-Sep-2008	I.44736	-14.669	145.446	1.5	Australian Museum, Sydney
LIFS878-08	UG0693	KP194114	Actinopterygii	Blenniiformes	Blenniidae	Petroscirtes mitratus	BOLD:AAE3283	12-Sep-2008	I.44736	-14.669	145.446	1.5	Australian Museum, Sydney
LIFS711-08	UG0526	KP194729	Actinopterygii	Blenniiformes	Blenniidae	Petroscirtes variabilis	BOLD:ABZ5090	09-Sep-2008	I.44728	-14.633	145.45	8	Australian Museum, Sydney
LIFS712-08	UG0527	KP194595	Actinopterygii	Blenniiformes	Blenniidae	Petroscirtes variabilis	BOLD:ABZ5090	09-Sep-2008	I.44728	-14.633	145.45	8	Australian Museum, Sydney
LIFS713-08	UG0528	KP194286	Actinopterygii	Blenniiformes	Blenniidae	Petroscirtes variabilis	BOLD:ABZ5090	09-Sep-2008	I.44728	-14.633	145.45	8	CSIRO, Australian National Fish Collection
LIFS714-08	UG0529	KP194821	Actinopterygii	Blenniiformes	Blenniidae	Petroscirtes variabilis	BOLD:ABZ5090	09-Sep-2008	I.44728	-14.633	145.45	8	CSIRO, Australian National Fish Collection
LIFS715-08	UG0530	KP194872	Actinopterygii	Blenniiformes	Blenniidae	Petroscirtes variabilis	BOLD:ABZ5090	09-Sep-2008	I.44728	-14.633	145.45	8	Australian Museum, Sydney
LIFSA120-08	UG0920	KP194815	Actinopterygii	Blenniiformes	Blenniidae	Plagiotremus laudandus	BOLD:AAY3735	15-Sep-2008	I.44747	-14.636	145.488	12	Australian Museum, Sydney
LIFS347-08	UG0162	KP194051	Actinopterygii	Blenniiformes	Blenniidae	Plagiotremus tapeinosoma	BOLD:AAD0784	06-Sep-2008	I.44714	-14.65	145.467	11	Australian Museum, Sydney
LIFS952-08	UG0760	KP194275	Actinopterygii	Blenniiformes	Blenniidae	Salarias	BOLD:AAB7190	13-Sep-2008	I.44739	-14.683	145.45	3	Australian Museum, Sydney
LIFS649-08	UG0464	KP194405	Actinopterygii	Blenniiformes	Blenniidae	Salarias alboguttatus	BOLD:AAE7773	08-Sep-2008	I.44724	-14.683	145.45	10	Australian Museum, Sydney
LIFS967-08	UG0775	KP194608	Actinopterygii	Blenniiformes	Blenniidae	Salarias alboguttatus	BOLD:AAE7773	13-Sep-2008	I.44742	-14.667	145.467	0.5	Australian Museum, Sydney
LIFSA052-08	UG0852	KP194376	Actinopterygii	Blenniiformes	Blenniidae	Salarias alboguttatus	BOLD:AAE7773	14-Sep-2008	I.44743	-14.683	145.45	3	Australian Museum, Sydney
LIFS979-08	UG0787	KP194435	Actinopterygii	Blenniiformes	Blenniidae	Salarias fasciatus	BOLD:AAB7191	13-Sep-2008	I.44742	-14.667	145.467	0.5	Australian Museum, Sydney
LIFS980-08	UG0788	KP194129	Actinopterygii	Blenniiformes	Blenniidae	Salarias fasciatus	BOLD:AAB7191	13-Sep-2008	I.44742	-14.667	145.467	0.5	Australian Museum, Sydney
LIFSA050-08	UG0850	KP194787	Actinopterygii	Blenniiformes	Blenniidae	Salarias fasciatus	BOLD:AAB7191	14-Sep-2008	I.44743	-14.683	145.45	3	Australian Museum, Sydney
LIFSA051-08	UG0851	KP194370	Actinopterygii	Blenniiformes	Blenniidae	Salarias fasciatus	BOLD:AAB7191	14-Sep-2008	I.44743	-14.683	145.45	3	Australian Museum, Sydney
LIFSA062-08	UG0862	KP194125	Actinopterygii	Blenniiformes	Blenniidae	Salarias guttatus	BOLD:AAB7192	14-Sep-2008	I.44745	-14.669	145.446	0.2	Western Australian Museum
LIFS908-08	UG0723	KP194059	Actinopterygii	Blenniiformes	Tripterygiidae	Enneapterygius elegans	BOLD:AAC0702	12-Sep-2008	I.44738	-14.683	145.45	2	Australian Museum, Sydney
LIFSA013-08	UG0813	KP194757	Actinopterygii	Blenniiformes	Tripterygiidae	Enneapterygius elegans	BOLD:AAC0702	13-Sep-2008	I.44742	-14.667	145.467	0.5	Australian Museum, Sydney
LIFSA064-08	UG0864	KP194163	Actinopterygii	Blenniiformes	Tripterygiidae	Enneapterygius hemimelas	BOLD:AAC0704	14-Sep-2008	I.44745	-14.669	145.446	0.2	Western Australian Museum
LIFSA066-08	UG0866	KP194820	Actinopterygii	Blenniiformes	Tripterygiidae	Enneapterygius hemimelas	BOLD:AAC0704	14-Sep-2008	I.44745	-14.669	145.446	0.2	Western Australian Museum
LIFSA067-08	UG0867	KP194418	Actinopterygii	Blenniiformes	Tripterygiidae	Enneapterygius hemimelas	BOLD:AAC0704	14-Sep-2008	I.44745	-14.669	145.446	0.2	Western Australian Museum
LIFSA149-08	UG0949	KP194895	Actinopterygii	Blenniiformes	Tripterygiidae	Enneapterygius hemimelas	BOLD:AAC0704	15-Sep-2008	I.44748	-14.636	145.489	0.2	Australian Museum, Sydney
LIFSA150-08	UG0950	KP193965	Actinopterygii	Blenniiformes	Tripterygiidae	Enneapterygius hemimelas	BOLD:AAC0704	15-Sep-2008	I.44748	-14.636	145.489	0.2	Australian Museum, Sydney
LIFSA151-08	UG0951	KP194229	Actinopterygii	Blenniiformes	Tripterygiidae	Enneapterygius hemimelas	BOLD:AAC0704	15-Sep-2008	I.44748	-14.636	145.489	0.2	Australian Museum, Sydney
LIFSA152-08	UG0952	KP194889	Actinopterygii	Blenniiformes	Tripterygiidae	Enneapterygius hemimelas	BOLD:AAC0704	15-Sep-2008	I.44748	-14.636	145.489	0.2	Australian Museum, Sydney
LIFSA153-08	UG0953	KP194034	Actinopterygii	Blenniiformes	Tripterygiidae	Enneapterygius hemimelas	BOLD:AAC0704	15-Sep-2008	I.44748	-14.636	145.489	0.2	Australian Museum, Sydney
LIFSA154-08	UG0954	KP194549	Actinopterygii	Blenniiformes	Tripterygiidae	Enneapterygius hemimelas	BOLD:AAC0704	15-Sep-2008	I.44748	-14.636	145.489	0.2	Australian Museum, Sydney
LIFSA155-08	UG0955	KP194134	Actinopterygii	Blenniiformes	Tripterygiidae	Enneapterygius hemimelas	BOLD:AAC0704	15-Sep-2008	I.44748	-14.636	145.489	0.2	Australian Museum, Sydney
LIFSA156-08	UG0956	KP193987	Actinopterygii	Blenniiformes	Tripterygiidae	Enneapterygius hemimelas	BOLD:AAC0704	15-Sep-2008	I.44748	-14.636	145.489	0.2	Australian Museum, Sydney
LIFSA014-08	UG0814	KP194664	Actinopterygii	Blenniiformes	Tripterygiidae	Enneapterygius philippinus	BOLD:AAC0703	13-Sep-2008	I.44742	-14.667	145.467	0.5	Australian Museum, Sydney
LIFSA015-08	UG0815	KP194271	Actinopterygii	Blenniiformes	Tripterygiidae	Enneapterygius philippinus	BOLD:AAC0703	13-Sep-2008	I.44742	-14.667	145.467	0.5	Australian Museum, Sydney
LIFSA016-08	UG0816	KP193988	Actinopterygii	Blenniiformes	Tripterygiidae	Enneapterygius philippinus	BOLD:AAC0703	13-Sep-2008	I.44742	-14.667	145.467	0.5	Australian Museum, Sydney
LIFSA017-08	UG0817	KP194158	Actinopterygii	Blenniiformes	Tripterygiidae	Enneapterygius philippinus	BOLD:AAC0703	13-Sep-2008	I.44742	-14.667	145.467	0.5	Australian Museum, Sydney
LIFSA027-08	UG0827	KP194690	Actinopterygii	Blenniiformes	Tripterygiidae	Enneapterygius philippinus	BOLD:AAC0703	13-Sep-2008	I.44742	-14.667	145.467	0.5	Australian Museum, Sydney
LIFSA056-08	UG0856	KP194912	Actinopterygii	Blenniiformes	Tripterygiidae	Enneapterygius philippinus	BOLD:AAC0703	14-Sep-2008	I.44743	-14.683	145.45	3	Australian Museum, Sydney
LIFS406-08	UG0221	KP194361	Actinopterygii	Blenniiformes	Tripterygiidae	Norfolkia thomasi	BOLD:AAC0701	06-Sep-2008	I.44714	-14.65	145.467	11	Australian Museum, Sydney
LIFS407-08	UG0222	KP194950	Actinopterygii	Blenniiformes	Tripterygiidae	Norfolkia thomasi	BOLD:AAC0701	06-Sep-2008	I.44714	-14.65	145.467	11	Australian Museum, Sydney
LIFS554-08	UG0369	KP194374	Actinopterygii	Blenniiformes	Tripterygiidae	Ucla xenogrammus	BOLD:AAH7696	08-Sep-2008	I.44723	-14.636	145.455	10	Australian Museum, Sydney
LIFS869-08	UG0684	KP194575	Actinopterygii	Callionymiformes	Callionymidae	Callionymidae	BOLD:AAF9888	12-Sep-2008	I.44735	-14.686	145.452	6	Australian Museum, Sydney
LIFSA147-08	UG0947	HM387142	Actinopterygii	Callionymiformes	Callionymidae	Diplogrammus goramensis	BOLD:AAI9957	15-Sep-2008	I.44748	-14.636	145.489	0.2	Australian Museum, Sydney
LIFS749-08	UG0564	KP194436	Actinopterygii	Carangiformes	Carangidae	Caranx melampygus	BOLD:AAB0585	09-Sep-2008	I.44711	-14.675	145.446		Australian Museum, Sydney
LIFS295-08	UG0110	KP194587	Actinopterygii	Carangiformes	Carangidae	Caranx papuensis	BOLD:ACF4541	05-Sep-2008	I.44711	-14.675	145.446		Australian Museum, Sydney
LIFS296-08	UG0111	KP194683	Actinopterygii	Carangiformes	Carangidae	Caranx papuensis	BOLD:ACF4541	05-Sep-2008	I.44711	-14.675	145.446		CSIRO, Australian National Fish Collection
LIFS423-08	UG0238	KP194364	Actinopterygii	Carangiformes	Carangidae	Caranx papuensis	BOLD:ACF4541	06-Sep-2008	I.44715	-14.65	145.467	20	Australian Museum, Sydney
LIFS240-08	UG0055	KP194322	Actinopterygii	Carangiformes	Carangidae	Scomberoides lysan	BOLD:AAB0512	05-Sep-2008	I.44707	-14.675	145.446	1.5	CSIRO, Australian National Fish Collection
LIFS241-08	UG0056	KP194278	Actinopterygii	Carangiformes	Carangidae	Scomberoides lysan	BOLD:AAB0512	05-Sep-2008	I.44707	-14.675	145.446	1.5	Australian Museum, Sydney
LIFS242-08	UG0057	KP194224	Actinopterygii	Carangiformes	Carangidae	Scomberoides lysan	BOLD:AAB0512	05-Sep-2008	I.44707	-14.675	145.446	1.5	Australian Museum, Sydney
LIFS849-08	UG0664	KP194945	Actinopterygii	Carangiformes	Carangidae	Trachinotus baillonii	BOLD:AAC0922	11-Sep-2008	I.44711	-14.675	145.446		Australian Museum, Sydney
LIFS612-08	UG0427	KP194437	Actinopterygii	Carangiformes	Carangidae	Trachinotus blochii	BOLD:AAC3390	08-Sep-2008	I.44723	-14.636	145.455	10	Australian Museum, Sydney
LIFS650-08	UG0465	KP194696	Actinopterygii	Carangiformes	Carangidae	Trachinotus blochii	BOLD:AAC3390	08-Sep-2008	I.44725	-14.669	145.462	2	Australian Museum, Sydney
LIFS917-08	UGA006	KP194900	Actinopterygii	Clupeiformes	Clupeidae	Spratelloides gracilis	BOLD:AAD8343	13-Sep-2008	I.44742	-14.667	145.467	0.2	Australian Museum, Sydney
LIFS918-08	UGA007	KP194269	Actinopterygii	Clupeiformes	Clupeidae	Spratelloides gracilis	BOLD:AAD8343	13-Sep-2008	I.44742	-14.667	145.467	0.2	Australian Museum, Sydney
LIFS652-08	UG0467	KP194840	Actinopterygii	Gobiiformes	Eleotridae	Ophiocara porocephala	BOLD:AAD4079	09-Sep-2008	I.44726	-14.652	145.451	1	Australian Museum, Sydney
LIFS653-08	UG0468	KP194189	Actinopterygii	Gobiiformes	Eleotridae	Ophiocara porocephala	BOLD:AAD4079	09-Sep-2008	I.44726	-14.652	145.451	1	CSIRO, Australian National Fish Collection
LIFS317-08	UG0132	KP194219	Actinopterygii	Gobiiformes	Gobiidae	Amblyeleotris wheeleri	BOLD:AAD4448	06-Sep-2008	I.44713	-14.673	145.477	12	Australian Museum, Sydney
LIFS461-08	UG0276	KP194952	Actinopterygii	Gobiiformes	Gobiidae	Amblygobius decussatus	BOLD:AAC3090	07-Sep-2008	I.44718	-14.636	145.454	9	Australian Museum, Sydney
LIFS254-08	UG0069	KP194751	Actinopterygii	Gobiiformes	Gobiidae	Amblygobius phalaena	BOLD:AAB8727	05-Sep-2008	I.44708	-14.697	145.451	4	Australian Museum, Sydney
LIFS468-08	UG0283	KP194792	Actinopterygii	Gobiiformes	Gobiidae	Amblygobius phalaena	BOLD:AAB8727	07-Sep-2008	I.44718	-14.636	145.454	9	Australian Museum, Sydney
LIFS469-08	UG0284	KP194353	Actinopterygii	Gobiiformes	Gobiidae	Amblygobius phalaena	BOLD:AAB8727	07-Sep-2008	I.44718	-14.636	145.454	9	Australian Museum, Sydney
LIFS631-08	UG0446	KP194685	Actinopterygii	Gobiiformes	Gobiidae	Amblygobius phalaena	BOLD:AAB8727	08-Sep-2008	I.44724	-14.683	145.45	10	CSIRO, Australian National Fish Collection
LIFS632-08	UG0447	KP194153	Actinopterygii	Gobiiformes	Gobiidae	Amblygobius phalaena	BOLD:AAB8727	08-Sep-2008	I.44724	-14.683	145.45	10	CSIRO, Australian National Fish Collection
LIFS866-08	UG0681	KP194327	Actinopterygii	Gobiiformes	Gobiidae	Amblygobius phalaena	BOLD:AAB8727	12-Sep-2008	I.44735	-14.686	145.452	6	Australian Museum, Sydney
LIFS622-08	UG0437	KP194737	Actinopterygii	Gobiiformes	Gobiidae	Asterropteryx semipunctata	BOLD:AAC0109	08-Sep-2008	I.44724	-14.683	145.45	10	Australian Museum, Sydney
LIFSA009-08	UG0809	KP194883	Actinopterygii	Gobiiformes	Gobiidae	Asterropteryx semipunctata	BOLD:AAC0109	13-Sep-2008	I.44742	-14.667	145.467	0.5	Australian Museum, Sydney
LIFSA010-08	UG0810	KP194542	Actinopterygii	Gobiiformes	Gobiidae	Asterropteryx semipunctata	BOLD:AAC0109	13-Sep-2008	I.44742	-14.667	145.467	0.5	Australian Museum, Sydney
LIFSA011-08	UG0811	KP194983	Actinopterygii	Gobiiformes	Gobiidae	Asterropteryx semipunctata	BOLD:AAC0109	13-Sep-2008	I.44742	-14.667	145.467	0.5	Australian Museum, Sydney
LIFSA012-08	UG0812	KP194319	Actinopterygii	Gobiiformes	Gobiidae	Asterropteryx semipunctata	BOLD:AAC0109	13-Sep-2008	I.44742	-14.667	145.467	0.5	Australian Museum, Sydney
LIFS680-08	UG0495	KP194531	Actinopterygii	Gobiiformes	Gobiidae	Bathygobius coalitus	BOLD:AAD7610	09-Sep-2008	I.44726	-14.652	145.451	1	Australian Museum, Sydney
LIFS681-08	UG0496	HM387138	Actinopterygii	Gobiiformes	Gobiidae	Bathygobius coalitus	BOLD:AAD7610	09-Sep-2008	I.44726	-14.652	145.451	1	Australian Museum, Sydney
LIFS682-08	UG0497	KP194099	Actinopterygii	Gobiiformes	Gobiidae	Bathygobius coalitus	BOLD:AAD7610	09-Sep-2008	I.44726	-14.652	145.451	1	CSIRO, Australian National Fish Collection
LIFS683-08	UG0498	KP194082	Actinopterygii	Gobiiformes	Gobiidae	Bathygobius coalitus	BOLD:AAD7610	09-Sep-2008	I.44726	-14.652	145.451	1	Australian Museum, Sydney
LIFS684-08	UG0499	KP194126	Actinopterygii	Gobiiformes	Gobiidae	Bathygobius coalitus	BOLD:AAD7610	09-Sep-2008	I.44726	-14.652	145.451	1	CSIRO, Australian National Fish Collection
LIFSA018-08	UG0818	KP194507	Actinopterygii	Gobiiformes	Gobiidae	Callogobius sclateri	BOLD:AAD9676	13-Sep-2008	I.44742	-14.667	145.467	0.5	Australian Museum, Sydney
LIFS636-08	UG0451	KP194515	Actinopterygii	Gobiiformes	Gobiidae	Cryptocentrus leptocephalus	BOLD:AAB7951	08-Sep-2008	I.44725	-14.669	145.462	2	Australian Museum, Sydney
LIFS637-08	UG0452	KP194922	Actinopterygii	Gobiiformes	Gobiidae	Cryptocentrus leptocephalus	BOLD:AAB7951	08-Sep-2008	I.44725	-14.669	145.462	2	CSIRO, Australian National Fish Collection
LIFS638-08	UG0453	KP194545	Actinopterygii	Gobiiformes	Gobiidae	Cryptocentrus leptocephalus	BOLD:AAB7951	08-Sep-2008	I.44725	-14.669	145.462	2	Australian Museum, Sydney
LIFS639-08	UG0454	KP194537	Actinopterygii	Gobiiformes	Gobiidae	Cryptocentrus leptocephalus	BOLD:AAB7951	08-Sep-2008	I.44725	-14.669	145.462	2	Australian Museum, Sydney
LIFS640-08	UG0455	KP194631	Actinopterygii	Gobiiformes	Gobiidae	Cryptocentrus leptocephalus	BOLD:AAB7951	08-Sep-2008	I.44725	-14.669	145.462	2	Australian Museum, Sydney
LIFSA007-08	UG0807	KP194388	Actinopterygii	Gobiiformes	Gobiidae	Eviota	BOLD:AAB8856	13-Sep-2008	I.44742	-14.667	145.467	0.5	Australian Museum, Sydney
LIFSA274-08	UG1076	KP194135	Actinopterygii	Gobiiformes	Gobiidae	Eviota albolineata	BOLD:AAD7826	17-Sep-2008	I.44750	-14.636	145.455	10	Australian Museum, Sydney
LIFS368-08	UG0183	KP194977	Actinopterygii	Gobiiformes	Gobiidae	Eviota nebulosa	BOLD:AAE6708	06-Sep-2008	I.44714	-14.65	145.467	11	Australian Museum, Sydney
LIFS369-08	UG0184	KP194809	Actinopterygii	Gobiiformes	Gobiidae	Eviota nebulosa	BOLD:AAE6708	06-Sep-2008	I.44714	-14.65	145.467	11	Australian Museum, Sydney
LIFS370-08	UG0185	KP194526	Actinopterygii	Gobiiformes	Gobiidae	Eviota nebulosa	BOLD:AAE6708	06-Sep-2008	I.44714	-14.65	145.467	11	Australian Museum, Sydney
LIFS371-08	UG0186	KP194047	Actinopterygii	Gobiiformes	Gobiidae	Eviota nebulosa	BOLD:AAE6708	06-Sep-2008	I.44714	-14.65	145.467	11	Australian Museum, Sydney
LIFSA137-08	UG0937	KP194227	Actinopterygii	Gobiiformes	Gobiidae	Eviota nigriventris	BOLD:AAE8121	15-Sep-2008	I.44747	-14.636	145.488	12	Australian Museum, Sydney
LIFSA138-08	UG0938	KP194117	Actinopterygii	Gobiiformes	Gobiidae	Eviota nigriventris	BOLD:AAE8121	15-Sep-2008	I.44747	-14.636	145.488	12	Australian Museum, Sydney
LIFSA139-08	UG0939	KP193963	Actinopterygii	Gobiiformes	Gobiidae	Eviota nigriventris	BOLD:AAE8121	15-Sep-2008	I.44747	-14.636	145.488	12	Australian Museum, Sydney
LIFS564-08	UG0379	KP194974	Actinopterygii	Gobiiformes	Gobiidae	Eviota prasites	BOLD:AAD2730	08-Sep-2008	I.44723	-14.636	145.455	10	Australian Museum, Sydney
LIFS805-08	UG0620	KP194854	Actinopterygii	Gobiiformes	Gobiidae	Eviota prasites	BOLD:AAD2730	10-Sep-2008	I.44732	-14.619	145.627	15	Australian Museum, Sydney
LIFS513-08	UG0328	KP194316	Actinopterygii	Gobiiformes	Gobiidae	Eviota queenslandica	BOLD:AAB8855	07-Sep-2008	I.44720	-14.683	145.45	10	Australian Museum, Sydney
LIFSA003-08	UG0803	KP194943	Actinopterygii	Gobiiformes	Gobiidae	Eviota queenslandica	BOLD:AAB8855	13-Sep-2008	I.44742	-14.667	145.467	0.5	Australian Museum, Sydney
LIFSA004-08	UG0804	KP194661	Actinopterygii	Gobiiformes	Gobiidae	Eviota queenslandica	BOLD:AAB8855	13-Sep-2008	I.44742	-14.667	145.467	0.5	Australian Museum, Sydney
LIFSA005-08	UG0805	KP193973	Actinopterygii	Gobiiformes	Gobiidae	Eviota queenslandica	BOLD:AAB8855	13-Sep-2008	I.44742	-14.667	145.467	0.5	Australian Museum, Sydney
LIFSA006-08	UG0806	KP194184	Actinopterygii	Gobiiformes	Gobiidae	Eviota queenslandica	BOLD:AAB8855	13-Sep-2008	I.44742	-14.667	145.467	0.5	Australian Museum, Sydney
LIFS815-08	UG0630	KP194823	Actinopterygii	Gobiiformes	Gobiidae	Eviota sp.	BOLD:AAW8200	10-Sep-2008	I.44732	-14.619	145.627	15	Australian Museum, Sydney
LIFS365-08	UG0180	KP194105	Actinopterygii	Gobiiformes	Gobiidae	Eviota sp. 2	BOLD:AAD2732	06-Sep-2008	I.44714	-14.65	145.467	11	Australian Museum, Sydney
LIFS366-08	UG0181	KP194170	Actinopterygii	Gobiiformes	Gobiidae	Eviota sp. 2	BOLD:AAD2732	06-Sep-2008	I.44714	-14.65	145.467	11	Australian Museum, Sydney
LIFS367-08	UG0182	KP194398	Actinopterygii	Gobiiformes	Gobiidae	Eviota sp. 2	BOLD:AAD2732	06-Sep-2008	I.44714	-14.65	145.467	11	Australian Museum, Sydney
LIFSA136-08	UG0936	KP194882	Actinopterygii	Gobiiformes	Gobiidae	Eviota sp. 2	BOLD:AAD2732	15-Sep-2008	I.44747	-14.636	145.488	12	Australian Museum, Sydney
LIFS846-08	UG0661	KP193974	Actinopterygii	Gobiiformes	Gobiidae	Eviota sp. 3	BOLD:AAD2731	11-Sep-2008	I.44733	-14.619	145.627	10	Australian Museum, Sydney
LIFS382-08	UG0197	KP194688	Actinopterygii	Gobiiformes	Gobiidae	Eviota sp. 5	BOLD:AAY4519	06-Sep-2008	I.44714	-14.65	145.467	11	Australian Museum, Sydney
LIFS356-08	UG0171	KP194397	Actinopterygii	Gobiiformes	Gobiidae	Fusigobius duospilus	BOLD:AAD4092	06-Sep-2008	I.44714	-14.65	145.467	11	Australian Museum, Sydney
LIFS357-08	UG0172	KP194403	Actinopterygii	Gobiiformes	Gobiidae	Fusigobius duospilus	BOLD:AAD4092	06-Sep-2008	I.44714	-14.65	145.467	11	Australian Museum, Sydney
LIFS909-08	UG0724	KP194330	Actinopterygii	Gobiiformes	Gobiidae	Fusigobius duospilus	BOLD:AAD4092	12-Sep-2008	I.44738	-14.683	145.45	2	CSIRO, Australian National Fish Collection
LIFS910-08	UG0725	KP194218	Actinopterygii	Gobiiformes	Gobiidae	Fusigobius duospilus	BOLD:AAD4092	12-Sep-2008	I.44738	-14.683	145.45	2	Australian Museum, Sydney
LIFS280-08	UG0095	KP194745	Actinopterygii	Gobiiformes	Gobiidae	Fusigobius neophytus	BOLD:AAE6268	05-Sep-2008	I.44709	-14.691	145.451	2.4	Australian Museum, Sydney
LIFS941-08	UG0749	KP194738	Actinopterygii	Gobiiformes	Gobiidae	Fusigobius signipinnis	BOLD:AAD1053	13-Sep-2008	I.44740	-14.686	145.446	8	CSIRO, Australian National Fish Collection
LIFS788-08	UG0603	KP194730	Actinopterygii	Gobiiformes	Gobiidae	Gobiodon brochus	BOLD:AAF8701	10-Sep-2008	I.44732	-14.619	145.627	15	Australian Museum, Sydney
LIFS899-08	UG0714	KP194400	Actinopterygii	Gobiiformes	Gobiidae	Gobiodon brochus	BOLD:AAF8701	12-Sep-2008	I.44738	-14.683	145.45	2	Australian Museum, Sydney
LIFS569-08	UG0384	KP194081	Actinopterygii	Gobiiformes	Gobiidae	Gobiodon ceramensis	BOLD:AAC6227	08-Sep-2008	I.44722	-14.686	145.467	7	Australian Museum, Sydney
LIFS257-08	UG0072	KP194604	Actinopterygii	Gobiiformes	Gobiidae	Gobiodon citrinus	BOLD:AAF8397	05-Sep-2008	I.44709	-14.691	145.451	2.4	Australian Museum, Sydney
LIFS281-08	UG0096	KP194959	Actinopterygii	Gobiiformes	Gobiidae	Gobiodon citrinus	BOLD:AAF8397	05-Sep-2008	I.44709	-14.691	145.451	2.4	Australian Museum, Sydney
LIFS282-08	UG0097	KP194516	Actinopterygii	Gobiiformes	Gobiidae	Gobiodon citrinus	BOLD:AAF8397	05-Sep-2008	I.44709	-14.691	145.451	2.4	Australian Museum, Sydney
LIFS567-08	UG0382	KP194903	Actinopterygii	Gobiiformes	Gobiidae	Gobiodon heterospilos	BOLD:AAF8709	08-Sep-2008	I.44723	-14.636	145.455	10	CSIRO, Australian National Fish Collection
LIFS568-08	UG0383	KP194897	Actinopterygii	Gobiiformes	Gobiidae	Gobiodon heterospilos	BOLD:AAF8709	08-Sep-2008	I.44723	-14.636	145.455	10	Australian Museum, Sydney
LIFS847-08	UG0662	KP194339	Actinopterygii	Gobiiformes	Gobiidae	Gobiodon heterospilos	BOLD:AAF8709	11-Sep-2008	I.44733	-14.619	145.627	10	Australian Museum, Sydney
LIFS358-08	UG0173	KP194448	Actinopterygii	Gobiiformes	Gobiidae	Gobiodon oculolineatus	BOLD:AAB5282	06-Sep-2008	I.44714	-14.65	145.467	11	Australian Museum, Sydney
LIFS542-08	UG0357	KP194150	Actinopterygii	Gobiiformes	Gobiidae	Gobiodon okinawae	BOLD:AAD1445	08-Sep-2008	I.44722	-14.686	145.467	7	Australian Museum, Sydney
LIFS360-08	UG0175	KP194949	Actinopterygii	Gobiiformes	Gobiidae	Gobiodon quinquestrigatus	BOLD:AAB5279	06-Sep-2008	I.44714	-14.65	145.467	11	Australian Museum, Sydney
LIFS361-08	UG0176	KP194512	Actinopterygii	Gobiiformes	Gobiidae	Gobiodon quinquestrigatus	BOLD:AAB5279	06-Sep-2008	I.44714	-14.65	145.467	11	Australian Museum, Sydney
LIFS362-08	UG0177	KP194177	Actinopterygii	Gobiiformes	Gobiidae	Gobiodon quinquestrigatus	BOLD:AAB5279	06-Sep-2008	I.44714	-14.65	145.467	11	Australian Museum, Sydney
LIFS565-08	UG0380	KP194804	Actinopterygii	Gobiiformes	Gobiidae	Gobiodon quinquestrigatus	BOLD:AAB5279	08-Sep-2008	I.44723	-14.636	145.455	10	Australian Museum, Sydney
LIFSA245-08	UG1047	KP194119	Actinopterygii	Gobiiformes	Gobiidae	Gobiodon quinquestrigatus	BOLD:AAB5279	16-Sep-2008	I.44749	-14.619	145.627	15	Australian Museum, Sydney
LIFS566-08	UG0381	KP194637	Actinopterygii	Gobiiformes	Gobiidae	Gobiodon quinquestrigatus	BOLD:ACF5842	08-Sep-2008	I.44723	-14.636	145.455	10	Australian Museum, Sydney
LIFSA244-08	UG1046	KP194564	Actinopterygii	Gobiiformes	Gobiidae	Gobiodon rivulatus	BOLD:AAB5284	16-Sep-2008	I.44749	-14.619	145.627	15	Australian Museum, Sydney
LIFS806-08	UG0621	KP194529	Actinopterygii	Gobiiformes	Gobiidae	Gobiodon rivulatus	BOLD:AAY0937	10-Sep-2008	I.44732	-14.619	145.627	15	Australian Museum, Sydney
LIFS512-08	UG0327	KP194969	Actinopterygii	Gobiiformes	Gobiidae	Gobiodon sp.	BOLD:AAD0248	07-Sep-2008	I.44720	-14.683	145.45	10	Australian Museum, Sydney
LIFS969-08	UG0777	KP194901	Actinopterygii	Gobiiformes	Gobiidae	Istigobius decoratus	BOLD:AAC8181	13-Sep-2008	I.44742	-14.667	145.467	0.5	Australian Museum, Sydney
LIFS970-08	UG0778	KP194155	Actinopterygii	Gobiiformes	Gobiidae	Istigobius decoratus	BOLD:AAC8181	13-Sep-2008	I.44742	-14.667	145.467	0.5	Australian Museum, Sydney
LIFS971-08	UG0779	KP194410	Actinopterygii	Gobiiformes	Gobiidae	Istigobius decoratus	BOLD:AAC8181	13-Sep-2008	I.44742	-14.667	145.467	0.5	Australian Museum, Sydney
LIFS654-08	UG0469	KP194570	Actinopterygii	Gobiiformes	Gobiidae	Istigobius ornatus	BOLD:AAD7940	09-Sep-2008	I.44726	-14.652	145.451	1	Australian Museum, Sydney
LIFS655-08	UG0470	KP194365	Actinopterygii	Gobiiformes	Gobiidae	Istigobius ornatus	BOLD:AAD7940	09-Sep-2008	I.44726	-14.652	145.451	1	Australian Museum, Sydney
LIFS656-08	UG0471	KP194216	Actinopterygii	Gobiiformes	Gobiidae	Istigobius ornatus	BOLD:AAD7940	09-Sep-2008	I.44726	-14.652	145.451	1	Australian Museum, Sydney
LIFS657-08	UG0472	KP194536	Actinopterygii	Gobiiformes	Gobiidae	Istigobius ornatus	BOLD:AAD7940	09-Sep-2008	I.44726	-14.652	145.451	1	CSIRO, Australian National Fish Collection
LIFS658-08	UG0473	KP194995	Actinopterygii	Gobiiformes	Gobiidae	Istigobius ornatus	BOLD:AAD7940	09-Sep-2008	I.44726	-14.652	145.451	1	Australian Museum, Sydney
LIFS269-08	UG0084	KP194332	Actinopterygii	Gobiiformes	Gobiidae	Istigobius rigilius	BOLD:AAC8179	05-Sep-2008	I.44709	-14.691	145.451	2.4	Australian Museum, Sydney
LIFS556-08	UG0371	KP194772	Actinopterygii	Gobiiformes	Gobiidae	Koumansetta rainfordi	BOLD:AAE5515	08-Sep-2008	I.44723	-14.636	145.455	10	Australian Museum, Sydney
LIFS610-08	UG0425	KP194249	Actinopterygii	Gobiiformes	Gobiidae	Koumansetta rainfordi	BOLD:AAE5515	08-Sep-2008	I.44724	-14.683	145.45	10	Australian Museum, Sydney
LIFS651-08	UG0466	KP193994	Actinopterygii	Gobiiformes	Gobiidae	Macrodontogobius wilburi	BOLD:AAC8180	08-Sep-2008	I.44724	-14.683	145.45	10	Australian Museum, Sydney
LIFS865-08	UG0680	KP194663	Actinopterygii	Gobiiformes	Gobiidae	Macrodontogobius wilburi	BOLD:AAC8180	12-Sep-2008	I.44735	-14.686	145.452	6	CSIRO, Australian National Fish Collection
LIFS351-08	UG0166	KP194986	Actinopterygii	Gobiiformes	Gobiidae	Paragobiodon	BOLD:AAD0247	06-Sep-2008	I.44714	-14.65	145.467	11	Australian Museum, Sydney
LIFS349-08	UG0164	KP194824	Actinopterygii	Gobiiformes	Gobiidae	Paragobiodon echinocephalus	BOLD:AAC8397	06-Sep-2008	I.44714	-14.65	145.467	11	Australian Museum, Sydney
LIFS350-08	UG0165	KP194609	Actinopterygii	Gobiiformes	Gobiidae	Paragobiodon echinocephalus	BOLD:AAC8397	06-Sep-2008	I.44714	-14.65	145.467	11	Australian Museum, Sydney
LIFS352-08	UG0167	KP194948	Actinopterygii	Gobiiformes	Gobiidae	Paragobiodon echinocephalus	BOLD:AAC8397	06-Sep-2008	I.44714	-14.65	145.467	11	Australian Museum, Sydney
LIFS943-08	UG0751	KP194432	Actinopterygii	Gobiiformes	Gobiidae	Paragobiodon echinocephalus	BOLD:AAC8397	13-Sep-2008	I.44740	-14.686	145.446	8	CSIRO, Australian National Fish Collection
LIFS359-08	UG0174	KP194213	Actinopterygii	Gobiiformes	Gobiidae	Paragobiodon lacunicolus	BOLD:AAE2966	06-Sep-2008	I.44714	-14.65	145.467	11	Australian Museum, Sydney
LIFSA243-08	UG1045	KP193986	Actinopterygii	Gobiiformes	Gobiidae	Paragobiodon modestus	BOLD:AAD0249	16-Sep-2008	I.44749	-14.619	145.627	15	Australian Museum, Sydney
LIFS251-08	UG0066	KP194465	Actinopterygii	Gobiiformes	Gobiidae	Paragobiodon xanthosomus	BOLD:AAC6228	05-Sep-2008	I.44708	-14.697	145.451	4	Australian Museum, Sydney
LIFS857-08	UG0672	KP194893	Actinopterygii	Gobiiformes	Gobiidae	Paragobiodon xanthosomus	BOLD:AAC6228	12-Sep-2008	I.44734	-14.686	145.441	7	Australian Museum, Sydney
LIFS900-08	UG0715	KP194115	Actinopterygii	Gobiiformes	Gobiidae	Paragobiodon xanthosomus	BOLD:AAC6228	12-Sep-2008	I.44738	-14.683	145.45	2	CSIRO, Australian National Fish Collection
LIFS901-08	UG0716	KP194232	Actinopterygii	Gobiiformes	Gobiidae	Paragobiodon xanthosomus	BOLD:AAC6228	12-Sep-2008	I.44738	-14.683	145.45	2	Australian Museum, Sydney
LIFS902-08	UG0717	KP194628	Actinopterygii	Gobiiformes	Gobiidae	Paragobiodon xanthosomus	BOLD:AAC6228	12-Sep-2008	I.44738	-14.683	145.45	2	Australian Museum, Sydney
LIFS354-08	UG0169	KP194195	Actinopterygii	Gobiiformes	Gobiidae	Pleurosicya mossambica	BOLD:AAD8135	06-Sep-2008	I.44714	-14.65	145.467	11	Australian Museum, Sydney
LIFS486-08	UG0301	KP193978	Actinopterygii	Gobiiformes	Gobiidae	Pleurosicya mossambica	BOLD:AAD8135	07-Sep-2008	I.44717	-14.686	145.468	10	Australian Museum, Sydney
LIFS546-08	UG0361	KP194866	Actinopterygii	Gobiiformes	Gobiidae	Pleurosicya mossambica	BOLD:AAD8135	08-Sep-2008	I.44723	-14.636	145.455	10	Australian Museum, Sydney
LIFS493-08	UG0308	KP194788	Actinopterygii	Gobiiformes	Gobiidae	Priolepis inhaca	BOLD:AAD1920	07-Sep-2008	I.44717	-14.686	145.468	10	Australian Museum, Sydney
LIFS634-08	UG0449	KP194293	Actinopterygii	Gobiiformes	Gobiidae	Priolepis inhaca	BOLD:AAD1920	08-Sep-2008	I.44724	-14.683	145.45	10	Australian Museum, Sydney
LIFS635-08	UG0450	KP194993	Actinopterygii	Gobiiformes	Gobiidae	Priolepis inhaca	BOLD:AAD1920	08-Sep-2008	I.44724	-14.683	145.45	10	Australian Museum, Sydney
LIFSA261-08	UG1063	KP194611	Actinopterygii	Gobiiformes	Gobiidae	Ptereleotris evides	BOLD:AAD9105	17-Sep-2008	I.44750	-14.636	145.455	10	Australian Museum, Sydney
LIFSA238-08	UG1040	KJ202299	Actinopterygii	Gobiiformes	Gobiidae	Trimma annosum	BOLD:AAD1921	16-Sep-2008	I.44749	-14.619	145.627	15	Australian Museum, Sydney
LIFSA239-08	UG1041	KJ202403	Actinopterygii	Gobiiformes	Gobiidae	Trimma annosum	BOLD:AAD1921	16-Sep-2008	I.44749	-14.619	145.627	15	Australian Museum, Sydney
LIFS791-08	UG0606	KJ202595	Actinopterygii	Gobiiformes	Gobiidae	Trimma benjamini	BOLD:AAC7032	10-Sep-2008	I.44732	-14.619	145.627	15	Australian Museum, Sydney
LIFS816-08	UG0631	KJ202306	Actinopterygii	Gobiiformes	Gobiidae	Trimma emeryi	BOLD:AAD9416	10-Sep-2008	I.44732	-14.619	145.627	15	Australian Museum, Sydney
LIFS475-08	UG0290	KJ202546	Actinopterygii	Gobiiformes	Gobiidae	Trimma necopinum	BOLD:AAE8115	07-Sep-2008	I.44718	-14.636	145.454	9	Australian Museum, Sydney
LIFS476-08	UG0291	KJ202445	Actinopterygii	Gobiiformes	Gobiidae	Trimma necopinum	BOLD:AAE8115	07-Sep-2008	I.44718	-14.636	145.454	9	Australian Museum, Sydney
LIFS405-08	UG0220	KJ202549	Actinopterygii	Gobiiformes	Gobiidae	Trimma oki group 8	BOLD:AAB3909	06-Sep-2008	I.44714	-14.65	145.467	11	Australian Museum, Sydney
LIFS383-08	UG0198	KJ202282	Actinopterygii	Gobiiformes	Gobiidae	Trimma striatum	BOLD:AAD9248	06-Sep-2008	I.44714	-14.65	145.467	11	Australian Museum, Sydney
LIFS384-08	UG0199	KJ202509	Actinopterygii	Gobiiformes	Gobiidae	Trimma striatum	BOLD:AAD9248	06-Sep-2008	I.44714	-14.65	145.467	11	Australian Museum, Sydney
LIFS385-08	UG0200	KJ202352	Actinopterygii	Gobiiformes	Gobiidae	Trimma striatum	BOLD:AAD9248	06-Sep-2008	I.44714	-14.65	145.467	11	Australian Museum, Sydney
LIFS386-08	UG0201	KJ202606	Actinopterygii	Gobiiformes	Gobiidae	Trimma striatum	BOLD:AAD9248	06-Sep-2008	I.44714	-14.65	145.467	11	Australian Museum, Sydney
LIFS514-08	UG0329	KJ202545	Actinopterygii	Gobiiformes	Gobiidae	Trimma striatum	BOLD:AAD9248	07-Sep-2008	I.44720	-14.683	145.45	10	Australian Museum, Sydney
LIFS544-08	UG0359	KJ202457	Actinopterygii	Gobiiformes	Gobiidae	Trimma striatum	BOLD:AAD9248	08-Sep-2008	I.44722	-14.686	145.467	7	Australian Museum, Sydney
LIFS781-08	UG0596	KJ202420	Actinopterygii	Gobiiformes	Gobiidae	Trimma striatum	BOLD:AAD9248	10-Sep-2008	I.44732	-14.619	145.627	15	Australian Museum, Sydney
LIFS364-08	UG0179	KP194057	Actinopterygii	Gobiiformes	Gobiidae	Trimmatom sp.	BOLD:AAY4517	06-Sep-2008	I.44714	-14.65	145.467	11	Australian Museum, Sydney
LIFS381-08	UG0196	KP194246	Actinopterygii	Gobiiformes	Gobiidae	Trimmatom sp.	BOLD:AAY4517	06-Sep-2008	I.44714	-14.65	145.467	11	Australian Museum, Sydney
LIFS316-08	UG0131	KP194902	Actinopterygii	Gobiiformes	Gobiidae	Valenciennea strigata	BOLD:AAC2876	06-Sep-2008	I.44713	-14.673	145.477	12	Australian Museum, Sydney
LIFS758-08	UG0573	KP194026	Actinopterygii	Gobiiformes	Plesiopidae	Assessor macneilli	BOLD:AAE6481	10-Sep-2008	I.44731	-14.633	145.45		Australian Museum, Sydney
LIFSA121-08	UG0921	KP194290	Actinopterygii	Gobiiformes	Plesiopidae	Assessor macneilli	BOLD:AAE6481	15-Sep-2008	I.44747	-14.636	145.488	12	Australian Museum, Sydney
LIFSA122-08	UG0922	KP194843	Actinopterygii	Gobiiformes	Plesiopidae	Assessor macneilli	BOLD:AAE6481	15-Sep-2008	I.44747	-14.636	145.488	12	Australian Museum, Sydney
LIFSA124-08	UG0924	KP194698	Actinopterygii	Gobiiformes	Plesiopidae	Assessor macneilli	BOLD:AAE6481	15-Sep-2008	I.44747	-14.636	145.488	12	CSIRO, Australian National Fish Collection
LIFSA140-08	UG0940	KP194635	Actinopterygii	Gobiiformes	Plesiopidae	Assessor macneilli	BOLD:AAE6481	15-Sep-2008	I.44748	-14.636	145.489	0.2	Australian Museum, Sydney
LIFS976-08	UG0784	KP194191	Actinopterygii	Gobiiformes	Plesiopidae	Plesiops coeruleolineatus	BOLD:AAE4787	13-Sep-2008	I.44742	-14.667	145.467	0.5	Australian Museum, Sydney
LIFS978-08	UG0786	HM387140	Actinopterygii	Gobiiformes	Plesiopidae	Plesiops coeruleolineatus	BOLD:AAE4787	13-Sep-2008	I.44742	-14.667	145.467	0.5	Australian Museum, Sydney
LIFS579-08	UG0394	KP194035	Actinopterygii	Gobiiformes	Plesiopidae	Plesiops verecundus	BOLD:AAF9918	08-Sep-2008	I.44722	-14.686	145.467	7	Australian Museum, Sydney
LIFS988-08	UG0796	KP194303	Actinopterygii	Gobiiformes	Plesiopidae	Plesiops verecundus	BOLD:AAF9918	13-Sep-2008	I.44742	-14.667	145.467	0.5	Australian Museum, Sydney
LIFSA130-08	UG0930	KP194247	Actinopterygii	Gobiiformes	Pomacentridae	Abudefduf septemfasciatus	BOLD:AAB6124	15-Sep-2008	I.44747	-14.636	145.488	12	Australian Museum, Sydney
LIFS448-08	UG0263	KP194326	Actinopterygii	Gobiiformes	Pomacentridae	Abudefduf sexfasciatus	BOLD:ACK8109	07-Sep-2008	I.44718	-14.636	145.454	9	Australian Museum, Sydney
LIFS449-08	UG0264	KP194391	Actinopterygii	Gobiiformes	Pomacentridae	Abudefduf sexfasciatus	BOLD:ACK8109	07-Sep-2008	I.44718	-14.636	145.454	9	Australian Museum, Sydney
LIFS924-08	UG0732	KP194433	Actinopterygii	Gobiiformes	Pomacentridae	Abudefduf sexfasciatus	BOLD:ACK8109	05-Sep-2008	I.44707	-14.675	145.446	1.5	Australian Museum, Sydney
LIFS925-08	UG0733	KP194672	Actinopterygii	Gobiiformes	Pomacentridae	Abudefduf sexfasciatus	BOLD:ACK8109	05-Sep-2008	I.44707	-14.675	145.446	1.5	Australian Museum, Sydney
LIFS926-08	UG0734	KP195010	Actinopterygii	Gobiiformes	Pomacentridae	Abudefduf sexfasciatus	BOLD:ACK8109	13-Sep-2008	I.44740	-14.686	145.446	8	Australian Museum, Sydney
LIFS942-08	UG0750	KP194089	Actinopterygii	Gobiiformes	Pomacentridae	Abudefduf sexfasciatus	BOLD:ACK8109	13-Sep-2008	I.44740	-14.686	145.446	8	CSIRO, Australian National Fish Collection
LIFS957-08	UG0765	KP194520	Actinopterygii	Gobiiformes	Pomacentridae	Abudefduf sexfasciatus	BOLD:ACK8109	13-Sep-2008	I.44739	-14.683	145.45	3	Australian Museum, Sydney
LIFS958-08	UG0766	KP194655	Actinopterygii	Gobiiformes	Pomacentridae	Abudefduf sexfasciatus	BOLD:ACK8109	13-Sep-2008	I.44739	-14.683	145.45	3	Australian Museum, Sydney
LIFS986-08	UG0794	KP194014	Actinopterygii	Gobiiformes	Pomacentridae	Abudefduf sexfasciatus	BOLD:ACK8109	13-Sep-2008	I.44742	-14.667	145.467	0.5	Australian Museum, Sydney
LIFS987-08	UG0795	KP194252	Actinopterygii	Gobiiformes	Pomacentridae	Abudefduf sexfasciatus	BOLD:ACK8109	13-Sep-2008	I.44742	-14.667	145.467	0.5	Australian Museum, Sydney
LIFSA076-08	UG0876	KP194113	Actinopterygii	Gobiiformes	Pomacentridae	Abudefduf sexfasciatus	BOLD:ACK8109	14-Sep-2008	I.44745	-14.669	145.446	0.2	Australian Museum, Sydney
LIFSA077-08	UG0877	KP194813	Actinopterygii	Gobiiformes	Pomacentridae	Abudefduf sexfasciatus	BOLD:ACK8109	14-Sep-2008	I.44745	-14.669	145.446	0.2	Australian Museum, Sydney
LIFSA078-08	UG0878	KP194533	Actinopterygii	Gobiiformes	Pomacentridae	Abudefduf sexfasciatus	BOLD:ACK8109	14-Sep-2008	I.44745	-14.669	145.446	0.2	Australian Museum, Sydney
LIFSA079-08	UG0879	KP194868	Actinopterygii	Gobiiformes	Pomacentridae	Abudefduf sexfasciatus	BOLD:ACK8109	14-Sep-2008	I.44745	-14.669	145.446	0.2	Australian Museum, Sydney
LIFSA131-08	UG0931	KP194419	Actinopterygii	Gobiiformes	Pomacentridae	Abudefduf sexfasciatus	BOLD:ACK8109	15-Sep-2008	I.44747	-14.636	145.488	12	Australian Museum, Sydney
LIFSA059-08	UG0859	KP193989	Actinopterygii	Gobiiformes	Pomacentridae	Abudefduf sordidus	BOLD:AAB6123	14-Sep-2008	I.44745	-14.669	145.446	0.2	Australian Museum, Sydney
LIFS589-08	UG0404	KP194439	Actinopterygii	Gobiiformes	Pomacentridae	Abudefduf whitleyi	BOLD:AAJ5321	08-Sep-2008	I.44723	-14.636	145.455	10	Western Australian Museum
LIFS779-08	UG0594	KP194417	Actinopterygii	Gobiiformes	Pomacentridae	Acanthochromis polyacanthus	BOLD:AAF4070	10-Sep-2008	I.44732	-14.619	145.627	15	Australian Museum, Sydney
LIFS824-08	UG0639	KP194731	Actinopterygii	Gobiiformes	Pomacentridae	Acanthochromis polyacanthus	BOLD:AAF4070	11-Sep-2008	I.44733	-14.619	145.627	10	CSIRO, Australian National Fish Collection
LIFSA113-08	UG0913	KP194183	Actinopterygii	Gobiiformes	Pomacentridae	Acanthochromis polyacanthus	BOLD:AAF4070	15-Sep-2008	I.44747	-14.636	145.488	12	Australian Museum, Sydney
LIFS759-08	UG0574	KP194312	Actinopterygii	Gobiiformes	Pomacentridae	Amblyglyphidodon aureus	BOLD:AAJ2323	10-Sep-2008	I.44732	-14.619	145.627	15	Australian Museum, Sydney
LIFS192-08	UG0007	KP193999	Actinopterygii	Gobiiformes	Pomacentridae	Amblyglyphidodon curacao	BOLD:AAD4443	04-Sep-2008	I.44700	-14.679	145.444	4	Australian Museum, Sydney
LIFS236-08	UG0051	KP194295	Actinopterygii	Gobiiformes	Pomacentridae	Amblyglyphidodon curacao	BOLD:AAD4443	05-Sep-2008	I.44706	-14.69	145.466	8	Australian Museum, Sydney
LIFS268-08	UG0083	KP194665	Actinopterygii	Gobiiformes	Pomacentridae	Amblyglyphidodon curacao	BOLD:AAD4443	05-Sep-2008	I.44709	-14.691	145.451	2.4	Australian Museum, Sydney
LIFS459-08	UG0274	KP194976	Actinopterygii	Gobiiformes	Pomacentridae	Amblyglyphidodon curacao	BOLD:AAD4443	07-Sep-2008	I.44718	-14.636	145.454	9	Australian Museum, Sydney
LIFS503-08	UG0318	KP194300	Actinopterygii	Gobiiformes	Pomacentridae	Amblyglyphidodon curacao	BOLD:AAD4443	07-Sep-2008	I.44720	-14.683	145.45	10	Australian Museum, Sydney
LIFS455-08	UG0270	KP194806	Actinopterygii	Gobiiformes	Pomacentridae	Amblyglyphidodon leucogaster	BOLD:AAD8487	07-Sep-2008	I.44718	-14.636	145.454	9	CSIRO, Australian National Fish Collection
LIFS456-08	UG0271	KP194203	Actinopterygii	Gobiiformes	Pomacentridae	Amblyglyphidodon leucogaster	BOLD:AAD8487	07-Sep-2008	I.44718	-14.636	145.454	9	Australian Museum, Sydney
LIFS827-08	UG0642	KP194800	Actinopterygii	Gobiiformes	Pomacentridae	Amblyglyphidodon leucogaster	BOLD:AAD8487	11-Sep-2008	I.44733	-14.619	145.627	10	Australian Museum, Sydney
LIFSA199-08	UG1000	KP194548	Actinopterygii	Gobiiformes	Pomacentridae	Amblyglyphidodon leucogaster	BOLD:AAD8487	16-Sep-2008	I.44749	-14.619	145.627	15	Australian Museum, Sydney
LIFS487-08	UG0302	KP194885	Actinopterygii	Gobiiformes	Pomacentridae	Amphiprion akindynos	BOLD:ABZ5227	07-Sep-2008	I.44717	-14.686	145.468	10	Western Australian Museum
LIFS488-08	UG0303	KP194211	Actinopterygii	Gobiiformes	Pomacentridae	Amphiprion akindynos	BOLD:ABZ5227	07-Sep-2008	I.44717	-14.686	145.468	10	Western Australian Museum
LIFS506-08	UG0321	KP194590	Actinopterygii	Gobiiformes	Pomacentridae	Amphiprion akindynos	BOLD:ABZ5227	07-Sep-2008	I.44720	-14.683	145.45	10	Australian Museum, Sydney
LIFS550-08	UG0365	KP194344	Actinopterygii	Gobiiformes	Pomacentridae	Amphiprion akindynos	BOLD:ABZ5227	08-Sep-2008	I.44723	-14.636	145.455	10	CSIRO, Australian National Fish Collection
LIFS753-08	UG0568	KP194532	Actinopterygii	Gobiiformes	Pomacentridae	Amphiprion akindynos	BOLD:ABZ5227	10-Sep-2008	I.44731	-14.633	145.45		Australian Museum, Sydney
LIFS754-08	UG0569	KP194482	Actinopterygii	Gobiiformes	Pomacentridae	Amphiprion akindynos	BOLD:ABZ5227	10-Sep-2008	I.44731	-14.633	145.45		Australian Museum, Sydney
LIFS854-08	UG0669	KP194596	Actinopterygii	Gobiiformes	Pomacentridae	Amphiprion akindynos	BOLD:ABZ5227	12-Sep-2008	I.44734	-14.686	145.441	7	Western Australian Museum
LIFS820-08	UG0635	KP194739	Actinopterygii	Gobiiformes	Pomacentridae	Amphiprion melanopus	BOLD:AAB6391	11-Sep-2008	I.44733	-14.619	145.627	10	Australian Museum, Sydney
LIFS832-08	UG0647	KP194306	Actinopterygii	Gobiiformes	Pomacentridae	Amphiprion melanopus	BOLD:AAB6391	11-Sep-2008	I.44733	-14.619	145.627	10	Australian Museum, Sydney
LIFSA039-08	UG0839	KP194717	Actinopterygii	Gobiiformes	Pomacentridae	Amphiprion melanopus	BOLD:AAB6391	14-Sep-2008	I.44743	-14.683	145.45	3	Australian Museum, Sydney
LIFSA046-08	UG0846	KP194633	Actinopterygii	Gobiiformes	Pomacentridae	Amphiprion melanopus	BOLD:AAB6391	14-Sep-2008	I.44743	-14.683	145.45	3	Australian Museum, Sydney
LIFS881-08	UG0696	KP194462	Actinopterygii	Gobiiformes	Pomacentridae	Chromis atripectoralis	BOLD:AAB9018	12-Sep-2008	I.44737	-14.686	145.441	5	Australian Museum, Sydney
LIFS882-08	UG0697	KP194742	Actinopterygii	Gobiiformes	Pomacentridae	Chromis atripectoralis	BOLD:AAB9018	12-Sep-2008	I.44737	-14.686	145.441	5	Australian Museum, Sydney
LIFS903-08	UG0718	KP194777	Actinopterygii	Gobiiformes	Pomacentridae	Chromis atripectoralis	BOLD:AAB9018	12-Sep-2008	I.44738	-14.683	145.45	2	Australian Museum, Sydney
LIFS904-08	UG0719	KP194173	Actinopterygii	Gobiiformes	Pomacentridae	Chromis atripectoralis	BOLD:AAB9018	12-Sep-2008	I.44738	-14.683	145.45	2	Australian Museum, Sydney
LIFS905-08	UG0720	KP194775	Actinopterygii	Gobiiformes	Pomacentridae	Chromis atripectoralis	BOLD:AAB9018	12-Sep-2008	I.44738	-14.683	145.45	2	CSIRO, Australian National Fish Collection
LIFS906-08	UG0721	KP194618	Actinopterygii	Gobiiformes	Pomacentridae	Chromis atripectoralis	BOLD:AAB9018	12-Sep-2008	I.44738	-14.683	145.45	2	Western Australian Museum
LIFS451-08	UG0266	KP194996	Actinopterygii	Gobiiformes	Pomacentridae	Chromis ternatensis	BOLD:AAC6972	07-Sep-2008	I.44718	-14.636	145.454	9	Australian Museum, Sydney
LIFS822-08	UG0637	KP194686	Actinopterygii	Gobiiformes	Pomacentridae	Chromis ternatensis	BOLD:AAC6972	11-Sep-2008	I.44733	-14.619	145.627	10	Australian Museum, Sydney
LIFSA110-08	UG0910	KP194591	Actinopterygii	Gobiiformes	Pomacentridae	Chromis ternatensis	BOLD:AAC6972	15-Sep-2008	I.44747	-14.636	145.488	12	CSIRO, Australian National Fish Collection
LIFSA194-08	UG0995	KP194243	Actinopterygii	Gobiiformes	Pomacentridae	Chromis ternatensis	BOLD:AAC6972	16-Sep-2008	I.44749	-14.619	145.627	15	CSIRO, Australian National Fish Collection
LIFS253-08	UG0068	KP194613	Actinopterygii	Gobiiformes	Pomacentridae	Chromis viridis	BOLD:AAB4985	05-Sep-2008	I.44708	-14.697	145.451	4	Australian Museum, Sydney
LIFS258-08	UG0073	KP194192	Actinopterygii	Gobiiformes	Pomacentridae	Chromis viridis	BOLD:AAB4985	05-Sep-2008	I.44709	-14.691	145.451	2.4	Australian Museum, Sydney
LIFS504-08	UG0319	KP194940	Actinopterygii	Gobiiformes	Pomacentridae	Chromis viridis	BOLD:AAB4985	07-Sep-2008	I.44720	-14.683	145.45	10	Australian Museum, Sydney
LIFS505-08	UG0320	KP194886	Actinopterygii	Gobiiformes	Pomacentridae	Chromis viridis	BOLD:AAB4985	07-Sep-2008	I.44720	-14.683	145.45	10	Australian Museum, Sydney
LIFS452-08	UG0267	KP194329	Actinopterygii	Gobiiformes	Pomacentridae	Chromis weberi	BOLD:AAC3641	07-Sep-2008	I.44718	-14.636	145.454	9	Australian Museum, Sydney
LIFS981-08	UG0789	KP194298	Actinopterygii	Gobiiformes	Pomacentridae	Chrysiptera biocellata	BOLD:ADB4431	13-Sep-2008	I.44742	-14.667	145.467	0.5	Australian Museum, Sydney
LIFS587-08	UG0402	KP194198	Actinopterygii	Gobiiformes	Pomacentridae	Chrysiptera caesifrons	BOLD:AAD8543	08-Sep-2008	I.44723	-14.636	145.455	10	Australian Museum, Sydney
LIFS588-08	UG0403	KP194040	Actinopterygii	Gobiiformes	Pomacentridae	Chrysiptera caesifrons	BOLD:AAD8543	08-Sep-2008	I.44723	-14.636	145.455	10	CSIRO, Australian National Fish Collection
LIFS886-08	UG0701	KP194947	Actinopterygii	Gobiiformes	Pomacentridae	Chrysiptera cyanea	BOLD:AAB2350	12-Sep-2008	I.44738	-14.683	145.45	2	Australian Museum, Sydney
LIFS963-08	UG0771	KP194487	Actinopterygii	Gobiiformes	Pomacentridae	Chrysiptera cyanea	BOLD:AAB2350	13-Sep-2008	I.44739	-14.683	145.45	3	Australian Museum, Sydney
LIFS964-08	UG0772	KP194853	Actinopterygii	Gobiiformes	Pomacentridae	Chrysiptera cyanea	BOLD:AAB2350	13-Sep-2008	I.44739	-14.683	145.45	3	Australian Museum, Sydney
LIFSA049-08	UG0849	KP194355	Actinopterygii	Gobiiformes	Pomacentridae	Chrysiptera cyanea	BOLD:AAB2350	14-Sep-2008	I.44743	-14.683	145.45	3	Australian Museum, Sydney
LIFSA265-08	UG1067	KP194605	Actinopterygii	Gobiiformes	Pomacentridae	Chrysiptera flavipinnis	BOLD:AAR9824	17-Sep-2008	I.44750	-14.636	145.455	10	Australian Museum, Sydney
LIFS205-08	UG0020	KP195013	Actinopterygii	Gobiiformes	Pomacentridae	Chrysiptera rollandi	BOLD:AAD8542	04-Sep-2008	I.44701	-14.689	145.451	4.5	Australian Museum, Sydney
LIFS491-08	UG0306	KP194178	Actinopterygii	Gobiiformes	Pomacentridae	Chrysiptera rollandi	BOLD:AAD8542	07-Sep-2008	I.44717	-14.686	145.468	10	CSIRO, Australian National Fish Collection
LIFS717-08	UG0532	KP194302	Actinopterygii	Gobiiformes	Pomacentridae	Chrysiptera rollandi	BOLD:AAD8542	09-Sep-2008	I.44728	-14.633	145.45	8	Australian Museum, Sydney
LIFS818-08	UG0633	KP194829	Actinopterygii	Gobiiformes	Pomacentridae	Chrysiptera talboti	BOLD:AAC8518	10-Sep-2008	I.44732	-14.619	145.627	15	Australian Museum, Sydney
LIFS819-08	UG0634	KP194599	Actinopterygii	Gobiiformes	Pomacentridae	Chrysiptera talboti	BOLD:AAC8518	10-Sep-2008	I.44732	-14.619	145.627	15	Australian Museum, Sydney
LIFS825-08	UG0640	KP194121	Actinopterygii	Gobiiformes	Pomacentridae	Chrysiptera talboti	BOLD:AAC8518	11-Sep-2008	I.44733	-14.619	145.627	10	CSIRO, Australian National Fish Collection
LIFSA222-08	UG1024	KP194600	Actinopterygii	Gobiiformes	Pomacentridae	Chrysiptera talboti	BOLD:AAC8518	16-Sep-2008	I.44749	-14.619	145.627	15	Australian Museum, Sydney
LIFSA107-08	UG0907	KP194415	Actinopterygii	Gobiiformes	Pomacentridae	Chrysiptera taupou	BOLD:AAD8537	15-Sep-2008	I.44747	-14.636	145.488	12	Australian Museum, Sydney
LIFS333-08	UG0148	KP194291	Actinopterygii	Gobiiformes	Pomacentridae	Dascyllus aruanus	BOLD:AAB4091	06-Sep-2008	I.44714	-14.65	145.467	11	Australian Museum, Sydney
LIFS334-08	UG0149	KP194449	Actinopterygii	Gobiiformes	Pomacentridae	Dascyllus aruanus	BOLD:AAB4091	06-Sep-2008	I.44714	-14.65	145.467	11	Australian Museum, Sydney
LIFS335-08	UG0150	KP194938	Actinopterygii	Gobiiformes	Pomacentridae	Dascyllus aruanus	BOLD:AAB4091	06-Sep-2008	I.44714	-14.65	145.467	11	Australian Museum, Sydney
LIFS336-08	UG0151	KP194569	Actinopterygii	Gobiiformes	Pomacentridae	Dascyllus aruanus	BOLD:AAB4091	06-Sep-2008	I.44714	-14.65	145.467	11	Australian Museum, Sydney
LIFS327-08	UG0142	KP194053	Actinopterygii	Gobiiformes	Pomacentridae	Dascyllus reticulatus	BOLD:AAD0372	06-Sep-2008	I.44714	-14.65	145.467	11	Australian Museum, Sydney
LIFS328-08	UG0143	KP194464	Actinopterygii	Gobiiformes	Pomacentridae	Dascyllus reticulatus	BOLD:AAD0372	06-Sep-2008	I.44714	-14.65	145.467	11	Australian Museum, Sydney
LIFS329-08	UG0144	KP195000	Actinopterygii	Gobiiformes	Pomacentridae	Dascyllus reticulatus	BOLD:AAD0372	06-Sep-2008	I.44714	-14.65	145.467	11	Australian Museum, Sydney
LIFS560-08	UG0375	KP194023	Actinopterygii	Gobiiformes	Pomacentridae	Dascyllus reticulatus	BOLD:AAD0372	08-Sep-2008	I.44723	-14.636	145.455	10	Australian Museum, Sydney
LIFS561-08	UG0376	KP194917	Actinopterygii	Gobiiformes	Pomacentridae	Dascyllus reticulatus	BOLD:AAD0372	08-Sep-2008	I.44723	-14.636	145.455	10	Australian Museum, Sydney
LIFSA266-08	UG1068	KP194524	Actinopterygii	Gobiiformes	Pomacentridae	Dascyllus reticulatus	BOLD:AAD0372	17-Sep-2008	I.44750	-14.636	145.455	10	Western Australian Museum
LIFS212-08	UG0027	KP194288	Actinopterygii	Gobiiformes	Pomacentridae	Dischistodus melanotus	BOLD:AAD5616	04-Sep-2008	I.44701	-14.689	145.451	4.5	Australian Museum, Sydney
LIFS450-08	UG0265	KP194058	Actinopterygii	Gobiiformes	Pomacentridae	Dischistodus melanotus	BOLD:AAD5616	07-Sep-2008	I.44718	-14.636	145.454	9	Australian Museum, Sydney
LIFS809-08	UG0624	KP194486	Actinopterygii	Gobiiformes	Pomacentridae	Dischistodus melanotus	BOLD:AAD5616	10-Sep-2008	I.44732	-14.619	145.627	15	Australian Museum, Sydney
LIFS213-08	UG0028	KP194049	Actinopterygii	Gobiiformes	Pomacentridae	Dischistodus perspicillatus	BOLD:AAD5618	04-Sep-2008	I.44701	-14.689	145.451	4.5	Australian Museum, Sydney
LIFS509-08	UG0324	KP194831	Actinopterygii	Gobiiformes	Pomacentridae	Dischistodus perspicillatus	BOLD:AAD5618	07-Sep-2008	I.44720	-14.683	145.45	10	Australian Museum, Sydney
LIFS545-08	UG0360	KP194455	Actinopterygii	Gobiiformes	Pomacentridae	Dischistodus perspicillatus	BOLD:AAD5618	08-Sep-2008	I.44722	-14.686	145.467	7	CSIRO, Australian National Fish Collection
LIFS625-08	UG0440	KP194892	Actinopterygii	Gobiiformes	Pomacentridae	Dischistodus perspicillatus	BOLD:AAD5618	08-Sep-2008	I.44724	-14.683	145.45	10	CSIRO, Australian National Fish Collection
LIFS626-08	UG0441	KP194017	Actinopterygii	Gobiiformes	Pomacentridae	Dischistodus perspicillatus	BOLD:AAD5618	08-Sep-2008	I.44724	-14.683	145.45	10	Australian Museum, Sydney
LIFS627-08	UG0442	KP194881	Actinopterygii	Gobiiformes	Pomacentridae	Dischistodus perspicillatus	BOLD:AAD5618	08-Sep-2008	I.44724	-14.683	145.45	10	CSIRO, Australian National Fish Collection
LIFS628-08	UG0443	KP194646	Actinopterygii	Gobiiformes	Pomacentridae	Dischistodus perspicillatus	BOLD:AAD5618	08-Sep-2008	I.44724	-14.683	145.45	10	Australian Museum, Sydney
LIFS718-08	UG0533	KP194756	Actinopterygii	Gobiiformes	Pomacentridae	Dischistodus perspicillatus	BOLD:AAD5618	09-Sep-2008	I.44728	-14.633	145.45	8	CSIRO, Australian National Fish Collection
LIFS737-08	UG0552	KP194427	Actinopterygii	Gobiiformes	Pomacentridae	Dischistodus perspicillatus	BOLD:AAD5618	09-Sep-2008	I.44730	-14.683	145.45	5	CSIRO, Australian National Fish Collection
LIFS457-08	UG0272	KP194954	Actinopterygii	Gobiiformes	Pomacentridae	Dischistodus prosopotaenia	BOLD:AAD5617	07-Sep-2008	I.44718	-14.636	145.454	9	Australian Museum, Sydney
LIFS510-08	UG0325	KP194728	Actinopterygii	Gobiiformes	Pomacentridae	Dischistodus prosopotaenia	BOLD:AAD5617	07-Sep-2008	I.44720	-14.683	145.45	10	Australian Museum, Sydney
LIFS853-08	UG0668	KP193975	Actinopterygii	Gobiiformes	Pomacentridae	Dischistodus prosopotaenia	BOLD:AAD5617	12-Sep-2008	I.44734	-14.686	145.441	7	Western Australian Museum
LIFS249-08	UG0064	KP194308	Actinopterygii	Gobiiformes	Pomacentridae	Dischistodus pseudochrysopoecilus	BOLD:AAD3764	05-Sep-2008	I.44708	-14.697	145.451	4	Australian Museum, Sydney
LIFS508-08	UG0323	KP194765	Actinopterygii	Gobiiformes	Pomacentridae	Dischistodus pseudochrysopoecilus	BOLD:AAD3764	07-Sep-2008	I.44720	-14.683	145.45	10	Australian Museum, Sydney
LIFSA033-08	UG0833	KP194764	Actinopterygii	Gobiiformes	Pomacentridae	Dischistodus pseudochrysopoecilus	BOLD:AAD3764	13-Sep-2008	I.44739	-14.683	145.45	3	Western Australian Museum
LIFS928-08	UG0736	KP194345	Actinopterygii	Gobiiformes	Pomacentridae	Hemiglyphidodon plagiometopon	BOLD:AAE5290	13-Sep-2008	I.44740	-14.686	145.446	8	CSIRO, Australian National Fish Collection
LIFS929-08	UG0737	KP194554	Actinopterygii	Gobiiformes	Pomacentridae	Hemiglyphidodon plagiometopon	BOLD:AAE5290	13-Sep-2008	I.44740	-14.686	145.446	8	Australian Museum, Sydney
LIFS188-08	UG0003	KP194029	Actinopterygii	Gobiiformes	Pomacentridae	Neoglyphidodon melas	BOLD:AAC5328	04-Sep-2008	I.44700	-14.679	145.444	4	Australian Museum, Sydney
LIFS860-08	UG0675	KP194210	Actinopterygii	Gobiiformes	Pomacentridae	Neoglyphidodon melas	BOLD:AAC5328	12-Sep-2008	I.44735	-14.686	145.452	6	CSIRO, Australian National Fish Collection
LIFS863-08	UG0678	KP194459	Actinopterygii	Gobiiformes	Pomacentridae	Neoglyphidodon melas	BOLD:AAC5328	12-Sep-2008	I.44735	-14.686	145.452	6	CSIRO, Australian National Fish Collection
LIFSA032-08	UG0832	KP194204	Actinopterygii	Gobiiformes	Pomacentridae	Neoglyphidodon melas	BOLD:AAC5328	13-Sep-2008	I.44739	-14.683	145.45	3	Western Australian Museum
LIFS730-08	UG0545	KP194133	Actinopterygii	Gobiiformes	Pomacentridae	Neoglyphidodon nigroris	BOLD:AAC5329	09-Sep-2008	I.44729	-14.683	145.45	5	Australian Museum, Sydney
LIFS755-08	UG0570	KP194471	Actinopterygii	Gobiiformes	Pomacentridae	Neoglyphidodon nigroris	BOLD:AAC5329	10-Sep-2008	I.44731	-14.633	145.45		Australian Museum, Sydney
LIFS938-08	UG0746	KP194909	Actinopterygii	Gobiiformes	Pomacentridae	Neopomacentrus azysron	BOLD:AAC8317	13-Sep-2008	I.44740	-14.686	145.446	8	Australian Museum, Sydney
LIFSA114-08	UG0914	KP194425	Actinopterygii	Gobiiformes	Pomacentridae	Neopomacentrus azysron	BOLD:AAC8317	15-Sep-2008	I.44747	-14.636	145.488	12	Western Australian Museum
LIFS855-08	UG0670	KP193991	Actinopterygii	Gobiiformes	Pomacentridae	Neopomacentrus cyanomos	BOLD:ABX6100	12-Sep-2008	I.44734	-14.686	145.441	7	Western Australian Museum
LIFS856-08	UG0671	KP194522	Actinopterygii	Gobiiformes	Pomacentridae	Neopomacentrus cyanomos	BOLD:ABX6100	12-Sep-2008	I.44734	-14.686	145.441	7	Western Australian Museum
LIFS429-08	UG0244	KP194606	Actinopterygii	Gobiiformes	Pomacentridae	Plectroglyphidodon lacrymatus	BOLD:AAB6989	06-Sep-2008	I.44716	-14.667	145.45	2	Australian Museum, Sydney
LIFS485-08	UG0300	KP194860	Actinopterygii	Gobiiformes	Pomacentridae	Plectroglyphidodon lacrymatus	BOLD:AAB6989	07-Sep-2008	I.44717	-14.686	145.468	10	Australian Museum, Sydney
LIFS782-08	UG0597	KP194539	Actinopterygii	Gobiiformes	Pomacentridae	Plectroglyphidodon lacrymatus	BOLD:AAB6989	10-Sep-2008	I.44732	-14.619	145.627	15	Australian Museum, Sydney
LIFS783-08	UG0598	KP194879	Actinopterygii	Gobiiformes	Pomacentridae	Plectroglyphidodon lacrymatus	BOLD:AAB6989	10-Sep-2008	I.44732	-14.619	145.627	15	Australian Museum, Sydney
LIFS207-08	UG0022	KP194846	Actinopterygii	Gobiiformes	Pomacentridae	Pomacentrus amboinensis	BOLD:AAC0727	04-Sep-2008	I.44701	-14.689	145.451	4.5	Australian Museum, Sydney
LIFS274-08	UG0089	KP194802	Actinopterygii	Gobiiformes	Pomacentridae	Pomacentrus amboinensis	BOLD:AAC0727	05-Sep-2008	I.44709	-14.691	145.451	2.4	Australian Museum, Sydney
LIFS275-08	UG0090	KP194076	Actinopterygii	Gobiiformes	Pomacentridae	Pomacentrus amboinensis	BOLD:AAC0727	05-Sep-2008	I.44709	-14.691	145.451	2.4	Australian Museum, Sydney
LIFS342-08	UG0157	KP194981	Actinopterygii	Gobiiformes	Pomacentridae	Pomacentrus amboinensis	BOLD:AAC0727	06-Sep-2008	I.44714	-14.65	145.467	11	Australian Museum, Sydney
LIFS343-08	UG0158	KP194944	Actinopterygii	Gobiiformes	Pomacentridae	Pomacentrus amboinensis	BOLD:AAC0727	06-Sep-2008	I.44714	-14.65	145.467	11	Australian Museum, Sydney
LIFS344-08	UG0159	KP194715	Actinopterygii	Gobiiformes	Pomacentridae	Pomacentrus amboinensis	BOLD:AAC0727	06-Sep-2008	I.44714	-14.65	145.467	11	Australian Museum, Sydney
LIFS345-08	UG0160	KP194091	Actinopterygii	Gobiiformes	Pomacentridae	Pomacentrus amboinensis	BOLD:AAC0727	06-Sep-2008	I.44714	-14.65	145.467	11	Australian Museum, Sydney
LIFS507-08	UG0322	KP194270	Actinopterygii	Gobiiformes	Pomacentridae	Pomacentrus amboinensis	BOLD:AAC0727	07-Sep-2008	I.44720	-14.683	145.45	10	Australian Museum, Sydney
LIFS710-08	UG0525	KP194336	Actinopterygii	Gobiiformes	Pomacentridae	Pomacentrus amboinensis	BOLD:AAC0727	09-Sep-2008	I.44728	-14.633	145.45	8	Australian Museum, Sydney
LIFS799-08	UG0614	KP194528	Actinopterygii	Gobiiformes	Pomacentridae	Pomacentrus amboinensis	BOLD:AAC0727	10-Sep-2008	I.44732	-14.619	145.627	15	Australian Museum, Sydney
LIFS800-08	UG0615	KP194146	Actinopterygii	Gobiiformes	Pomacentridae	Pomacentrus amboinensis	BOLD:AAC0727	10-Sep-2008	I.44732	-14.619	145.627	15	Australian Museum, Sydney
LIFS784-08	UG0599	KP194296	Actinopterygii	Gobiiformes	Pomacentridae	Pomacentrus bankanensis	BOLD:AAE4230	10-Sep-2008	I.44732	-14.619	145.627	15	Australian Museum, Sydney
LIFS785-08	UG0600	KP194495	Actinopterygii	Gobiiformes	Pomacentridae	Pomacentrus bankanensis	BOLD:AAE4230	10-Sep-2008	I.44732	-14.619	145.627	15	Australian Museum, Sydney
LIFS786-08	UG0601	KP194678	Actinopterygii	Gobiiformes	Pomacentridae	Pomacentrus bankanensis	BOLD:AAE4230	10-Sep-2008	I.44732	-14.619	145.627	15	Australian Museum, Sydney
LIFS787-08	UG0602	KP193968	Actinopterygii	Gobiiformes	Pomacentridae	Pomacentrus bankanensis	BOLD:AAE4230	10-Sep-2008	I.44732	-14.619	145.627	15	Australian Museum, Sydney
LIFS374-08	UG0189	KP194140	Actinopterygii	Gobiiformes	Pomacentridae	Pomacentrus brachialis	BOLD:AAF0073	06-Sep-2008	I.44714	-14.65	145.467	11	Australian Museum, Sydney
LIFS379-08	UG0194	KP194551	Actinopterygii	Gobiiformes	Pomacentridae	Pomacentrus brachialis	BOLD:AAF0073	06-Sep-2008	I.44714	-14.65	145.467	11	Australian Museum, Sydney
LIFS380-08	UG0195	KP194502	Actinopterygii	Gobiiformes	Pomacentridae	Pomacentrus brachialis	BOLD:AAF0073	06-Sep-2008	I.44714	-14.65	145.467	11	Australian Museum, Sydney
LIFS892-08	UG0707	KP194052	Actinopterygii	Gobiiformes	Pomacentridae	Pomacentrus chrysurus	BOLD:AAB7098	12-Sep-2008	I.44738	-14.683	145.45	2	Australian Museum, Sydney
LIFS893-08	UG0708	KP194147	Actinopterygii	Gobiiformes	Pomacentridae	Pomacentrus chrysurus	BOLD:AAB7098	12-Sep-2008	I.44738	-14.683	145.45	2	Australian Museum, Sydney
LIFS990-08	UG0798	KP194814	Actinopterygii	Gobiiformes	Pomacentridae	Pomacentrus chrysurus	BOLD:AAB7098	13-Sep-2008	I.44742	-14.667	145.467	0.5	Australian Museum, Sydney
LIFS991-08	UG0799	KP194648	Actinopterygii	Gobiiformes	Pomacentridae	Pomacentrus chrysurus	BOLD:AAB7098	13-Sep-2008	I.44742	-14.667	145.467	0.5	Australian Museum, Sydney
LIFS992-08	UG0800	KP194106	Actinopterygii	Gobiiformes	Pomacentridae	Pomacentrus chrysurus	BOLD:AAB7098	13-Sep-2008	I.44742	-14.667	145.467	0.5	Australian Museum, Sydney
LIFSA001-08	UG0801	KP194079	Actinopterygii	Gobiiformes	Pomacentridae	Pomacentrus chrysurus	BOLD:AAB7098	13-Sep-2008	I.44742	-14.667	145.467	0.5	Australian Museum, Sydney
LIFSA176-08	UG0977	KP194402	Actinopterygii	Gobiiformes	Pomacentridae	Pomacentrus chrysurus	BOLD:AAB7098	15-Sep-2008	I.44748	-14.636	145.489	0.2	Australian Museum, Sydney
LIFS553-08	UG0368	KP194867	Actinopterygii	Gobiiformes	Pomacentridae	Pomacentrus coelestis	BOLD:AAB9538	08-Sep-2008	I.44723	-14.636	145.455	10	Australian Museum, Sydney
LIFSA167-08	UG0968	KP194424	Actinopterygii	Gobiiformes	Pomacentridae	Pomacentrus coelestis	BOLD:AAB9538	15-Sep-2008	I.44748	-14.636	145.489	0.2	Australian Museum, Sydney
LIFSA168-08	UG0969	KP194239	Actinopterygii	Gobiiformes	Pomacentridae	Pomacentrus coelestis	BOLD:AAB9538	15-Sep-2008	I.44748	-14.636	145.489	0.2	Australian Museum, Sydney
LIFS761-08	UG0576	KP194280	Actinopterygii	Gobiiformes	Pomacentridae	Pomacentrus lepidogenys	BOLD:AAC4833	10-Sep-2008	I.44732	-14.619	145.627	15	Australian Museum, Sydney
LIFS921-08	UG0729	KP194784	Actinopterygii	Gobiiformes	Pomacentridae	Pomacentrus lepidogenys	BOLD:AAC4833	05-Sep-2008	I.44707	-14.675	145.446	1.5	Australian Museum, Sydney
LIFSA241-08	UG1043	KP194483	Actinopterygii	Gobiiformes	Pomacentridae	Pomacentrus lepidogenys	BOLD:AAC4833	16-Sep-2008	I.44749	-14.619	145.627	15	Australian Museum, Sydney
LIFS191-08	UG0006	pending	Actinopterygii	Gobiiformes	Pomacentridae	Pomacentrus moluccensis	BOLD:AAB9619	04-Sep-2008	I.44700	-14.679	145.444	4	Australian Museum, Sydney
LIFS206-08	UG0021	KP194197	Actinopterygii	Gobiiformes	Pomacentridae	Pomacentrus moluccensis	BOLD:AAB9619	04-Sep-2008	I.44701	-14.689	145.451	4.5	Australian Museum, Sydney
LIFS276-08	UG0091	KP194337	Actinopterygii	Gobiiformes	Pomacentridae	Pomacentrus moluccensis	BOLD:AAB9619	05-Sep-2008	I.44709	-14.691	145.451	2.4	Australian Museum, Sydney
LIFS277-08	UG0092	KP194142	Actinopterygii	Gobiiformes	Pomacentridae	Pomacentrus moluccensis	BOLD:AAB9619	05-Sep-2008	I.44709	-14.691	145.451	2.4	Australian Museum, Sydney
LIFS278-08	UG0093	KP194816	Actinopterygii	Gobiiformes	Pomacentridae	Pomacentrus moluccensis	BOLD:AAB9619	05-Sep-2008	I.44709	-14.691	145.451	2.4	Australian Museum, Sydney
LIFS391-08	UG0206	KP194666	Actinopterygii	Gobiiformes	Pomacentridae	Pomacentrus moluccensis	BOLD:AAB9619	06-Sep-2008	I.44714	-14.65	145.467	11	Australian Museum, Sydney
LIFS798-08	UG0613	KP194263	Actinopterygii	Gobiiformes	Pomacentridae	Pomacentrus moluccensis	BOLD:AAB9619	10-Sep-2008	I.44732	-14.619	145.627	15	Australian Museum, Sydney
LIFS250-08	UG0065	KP194493	Actinopterygii	Gobiiformes	Pomacentridae	Pomacentrus nagasakiensis	BOLD:AAC5756	05-Sep-2008	I.44708	-14.697	145.451	4	Australian Museum, Sydney
LIFS337-08	UG0152	KP194274	Actinopterygii	Gobiiformes	Pomacentridae	Pomacentrus nagasakiensis	BOLD:AAC5756	06-Sep-2008	I.44714	-14.65	145.467	11	Australian Museum, Sydney
LIFS338-08	UG0153	KP194104	Actinopterygii	Gobiiformes	Pomacentridae	Pomacentrus nagasakiensis	BOLD:AAC5756	06-Sep-2008	I.44714	-14.65	145.467	11	Australian Museum, Sydney
LIFS339-08	UG0154	KP194188	Actinopterygii	Gobiiformes	Pomacentridae	Pomacentrus nagasakiensis	BOLD:AAC5756	06-Sep-2008	I.44714	-14.65	145.467	11	Australian Museum, Sydney
LIFS340-08	UG0155	KP194490	Actinopterygii	Gobiiformes	Pomacentridae	Pomacentrus nagasakiensis	BOLD:AAC5756	06-Sep-2008	I.44714	-14.65	145.467	11	Australian Museum, Sydney
LIFSA198-08	UG0999	KP194215	Actinopterygii	Gobiiformes	Pomacentridae	Pomacentrus reidi	BOLD:AAY3555	16-Sep-2008	I.44749	-14.619	145.627	15	Australian Museum, Sydney
LIFSA069-08	UG0869	KP194187	Actinopterygii	Gobiiformes	Pomacentridae	Pomacentrus tripunctatus	BOLD:AAH7892	14-Sep-2008	I.44745	-14.669	145.446	0.2	Australian Museum, Sydney
LIFS907-08	UG0722	KP194602	Actinopterygii	Gobiiformes	Pomacentridae	Pomacentrus wardi	BOLD:AAC5799	12-Sep-2008	I.44738	-14.683	145.45	2	Australian Museum, Sydney
LIFS983-08	UG0791	KP194500	Actinopterygii	Gobiiformes	Pomacentridae	Pomacentrus wardi	BOLD:AAC5799	13-Sep-2008	I.44742	-14.667	145.467	0.5	Australian Museum, Sydney
LIFS984-08	UG0792	KP194786	Actinopterygii	Gobiiformes	Pomacentridae	Pomacentrus wardi	BOLD:AAC5799	13-Sep-2008	I.44742	-14.667	145.467	0.5	Australian Museum, Sydney
LIFSA060-08	UG0860	KP194478	Actinopterygii	Gobiiformes	Pomacentridae	Pomacentrus wardi	BOLD:AAC5799	14-Sep-2008	I.44745	-14.669	145.446	0.2	Australian Museum, Sydney
LIFSA061-08	UG0861	KP194585	Actinopterygii	Gobiiformes	Pomacentridae	Pomacentrus wardi	BOLD:AAC5799	14-Sep-2008	I.44745	-14.669	145.446	0.2	Australian Museum, Sydney
LIFS894-08	UG0709	KP193995	Actinopterygii	Gobiiformes	Pomacentridae	Pomacentrus wardi	BOLD:AAC9681	12-Sep-2008	I.44738	-14.683	145.45	2	Australian Museum, Sydney
LIFS534-08	UG0349	KP194060	Actinopterygii	Gobiiformes	Pomacentridae	Premnas biaculeatus	BOLD:AAB7471	08-Sep-2008	I.44722	-14.686	145.467	7	Australian Museum, Sydney
LIFS535-08	UG0350	KP194257	Actinopterygii	Gobiiformes	Pomacentridae	Premnas biaculeatus	BOLD:AAB7471	08-Sep-2008	I.44722	-14.686	145.467	7	Australian Museum, Sydney
LIFS607-08	UG0422	KP194325	Actinopterygii	Gobiiformes	Pomacentridae	Premnas biaculeatus	BOLD:AAB7471	08-Sep-2008	I.44724	-14.683	145.45	10	CSIRO, Australian National Fish Collection
LIFS608-08	UG0423	KP194710	Actinopterygii	Gobiiformes	Pomacentridae	Premnas biaculeatus	BOLD:AAB7471	08-Sep-2008	I.44724	-14.683	145.45	10	CSIRO, Australian National Fish Collection
LIFS728-08	UG0543	KP194093	Actinopterygii	Gobiiformes	Pomacentridae	Premnas biaculeatus	BOLD:AAB7471	09-Sep-2008	I.44729	-14.683	145.45	5	Australian Museum, Sydney
LIFSA115-08	UG0915	KP194913	Actinopterygii	Gobiiformes	Pomacentridae	Premnas biaculeatus	BOLD:AAB7471	15-Sep-2008	I.44747	-14.636	145.488	12	CSIRO, Australian National Fish Collection
LIFSA208-08	UG1009	KP194971	Actinopterygii	Gobiiformes	Pomacentridae	Premnas biaculeatus	BOLD:AAB7471	16-Sep-2008	I.44749	-14.619	145.627	15	Australian Museum, Sydney
LIFS585-08	UG0400	KP194380	Actinopterygii	Gobiiformes	Pomacentridae	Stegastes apicalis	BOLD:AAD8489	08-Sep-2008	I.44723	-14.636	145.455	10	Australian Museum, Sydney
LIFS586-08	UG0401	KP194766	Actinopterygii	Gobiiformes	Pomacentridae	Stegastes apicalis	BOLD:AAD8489	08-Sep-2008	I.44723	-14.636	145.455	10	Australian Museum, Sydney
LIFS919-08	UG0727	KP194798	Actinopterygii	Gobiiformes	Pomacentridae	Stegastes apicalis	BOLD:AAD8489	05-Sep-2008	I.44707	-14.675	145.446	1.5	Australian Museum, Sydney
LIFS920-08	UG0728	KP194131	Actinopterygii	Gobiiformes	Pomacentridae	Stegastes apicalis	BOLD:AAD8489	05-Sep-2008	I.44707	-14.675	145.446	1.5	Australian Museum, Sydney
LIFSA112-08	UG0912	KP194315	Actinopterygii	Gobiiformes	Pomacentridae	Stegastes nigricans	BOLD:AAC8560	15-Sep-2008	I.44747	-14.636	145.488	12	CSIRO, Australian National Fish Collection
LIFS387-08	UG0202	KP194915	Actinopterygii	Gobiiformes	Pseudochromidae	Cypho purpurascens	BOLD:AAD5558	06-Sep-2008	I.44714	-14.65	145.467	11	Australian Museum, Sydney
LIFS388-08	UG0203	KP194733	Actinopterygii	Gobiiformes	Pseudochromidae	Cypho purpurascens	BOLD:AAD5558	06-Sep-2008	I.44714	-14.65	145.467	11	Australian Museum, Sydney
LIFS389-08	UG0204	KP194494	Actinopterygii	Gobiiformes	Pseudochromidae	Cypho purpurascens	BOLD:AAD5558	06-Sep-2008	I.44714	-14.65	145.467	11	Australian Museum, Sydney
LIFS390-08	UG0205	KP194921	Actinopterygii	Gobiiformes	Pseudochromidae	Cypho purpurascens	BOLD:AAD5558	06-Sep-2008	I.44714	-14.65	145.467	11	Australian Museum, Sydney
LIFS466-08	UG0281	KP194778	Actinopterygii	Gobiiformes	Pseudochromidae	Cypho purpurascens	BOLD:AAD5558	07-Sep-2008	I.44718	-14.636	145.454	9	CSIRO, Australian National Fish Collection
LIFS484-08	UG0299	KP194876	Actinopterygii	Gobiiformes	Pseudochromidae	Cypho purpurascens	BOLD:AAD5558	07-Sep-2008	I.44717	-14.686	145.468	10	CSIRO, Australian National Fish Collection
LIFS552-08	UG0367	pending	Actinopterygii	Gobiiformes	Pseudochromidae	Cypho purpurascens	BOLD:AAD5558	08-Sep-2008	I.44723	-14.636	145.455	10	Australian Museum, Sydney
LIFS315-08	UG0130	KP194394	Actinopterygii	Gobiiformes	Pseudochromidae	Oxycercichthys veliferus	BOLD:AAW9887	06-Sep-2008	I.44713	-14.673	145.477	12	Australian Museum, Sydney
LIFS321-08	UG0136	HM877644	Actinopterygii	Gobiiformes	Pseudochromidae	Pictichromis paccagnellae	BOLD:AAF8145	06-Sep-2008	I.44714	-14.65	145.467	11	Australian Museum, Sydney
LIFS467-08	UG0282	HM423534	Actinopterygii	Gobiiformes	Pseudochromidae	Pictichromis paccagnellae	BOLD:AAF8145	07-Sep-2008	I.44718	-14.636	145.454	9	CSIRO, Australian National Fish Collection
LIFS348-08	UG0163	KP194659	Actinopterygii	Gobiiformes	Pseudochromidae	Pseudochromis flammicauda	BOLD:AAD7304	06-Sep-2008	I.44714	-14.65	145.467	11	Australian Museum, Sydney
LIFS392-08	UG0207	KP194679	Actinopterygii	Gobiiformes	Pseudochromidae	Pseudochromis flammicauda	BOLD:AAD7304	06-Sep-2008	I.44714	-14.65	145.467	11	Australian Museum, Sydney
LIFS393-08	UG0208	KP194793	Actinopterygii	Gobiiformes	Pseudochromidae	Pseudochromis flammicauda	BOLD:AAD7304	06-Sep-2008	I.44714	-14.65	145.467	11	Australian Museum, Sydney
LIFS394-08	UG0209	KP194836	Actinopterygii	Gobiiformes	Pseudochromidae	Pseudochromis flammicauda	BOLD:AAD7304	06-Sep-2008	I.44714	-14.65	145.467	11	Australian Museum, Sydney
LIFS395-08	UG0210	KP194967	Actinopterygii	Gobiiformes	Pseudochromidae	Pseudochromis flammicauda	BOLD:AAD7304	06-Sep-2008	I.44714	-14.65	145.467	11	Australian Museum, Sydney
LIFS516-08	UG0331	KP194769	Actinopterygii	Gobiiformes	Pseudochromidae	Pseudochromis flammicauda	BOLD:AAD7304	07-Sep-2008	I.44720	-14.683	145.45	10	Australian Museum, Sydney
LIFS884-08	UG0699	KP194168	Actinopterygii	Gobiiformes	Pseudochromidae	Pseudochromis flammicauda	BOLD:AAD7304	12-Sep-2008	I.44738	-14.683	145.45	2	Australian Museum, Sydney
LIFSA219-08	UG1020	KP194234	Actinopterygii	Gobiiformes	Pseudochromidae	Pseudochromis flammicauda	BOLD:AAD7304	16-Sep-2008	I.44749	-14.619	145.627	15	Australian Museum, Sydney
LIFSA220-08	UG1021	KP194713	Actinopterygii	Gobiiformes	Pseudochromidae	Pseudochromis flammicauda	BOLD:AAD7304	16-Sep-2008	I.44749	-14.619	145.627	15	Australian Museum, Sydney
LIFS252-08	UG0067	KP194891	Actinopterygii	Gobiiformes	Pseudochromidae	Pseudochromis fuscus	BOLD:AAC9329	05-Sep-2008	I.44708	-14.697	145.451	4	Australian Museum, Sydney
LIFS490-08	UG0305	KP194485	Actinopterygii	Gobiiformes	Pseudochromidae	Pseudochromis fuscus	BOLD:AAC9329	07-Sep-2008	I.44717	-14.686	145.468	10	CSIRO, Australian National Fish Collection
LIFS492-08	UG0307	KP194010	Actinopterygii	Gobiiformes	Pseudochromidae	Pseudochromis fuscus	BOLD:AAC9329	07-Sep-2008	I.44717	-14.686	145.468	10	CSIRO, Australian National Fish Collection
LIFS630-08	UG0445	KP194870	Actinopterygii	Gobiiformes	Pseudochromidae	Pseudochromis fuscus	BOLD:AAC9329	08-Sep-2008	I.44724	-14.683	145.45	10	CSIRO, Australian National Fish Collection
LIFS940-08	UG0748	KP194615	Actinopterygii	Gobiiformes	Pseudochromidae	Pseudochromis fuscus	BOLD:AAC9329	13-Sep-2008	I.44740	-14.686	145.446	8	CSIRO, Australian National Fish Collection
LIFS286-08	UG0101	KP194138	Actinopterygii	Holocentriformes	Holocentridae	Myripristis berndti	BOLD:AAA9763	05-Sep-2008	I.44710	-14.69	145.466	10	Australian Museum, Sydney
LIFS287-08	UG0102	KP194492	Actinopterygii	Holocentriformes	Holocentridae	Myripristis murdjan	BOLD:AAA9764	05-Sep-2008	I.44710	-14.69	145.466	10	Australian Museum, Sydney
LIFS272-08	UG0087	KP194989	Actinopterygii	Holocentriformes	Holocentridae	Neoniphon sammara	BOLD:AAC6632	05-Sep-2008	I.44709	-14.691	145.451	2.4	Australian Museum, Sydney
LIFS593-08	UG0408	KP194255	Actinopterygii	Holocentriformes	Holocentridae	Sargocentron caudimaculatum	BOLD:AAC2272	08-Sep-2008	I.44723	-14.636	145.455	10	Australian Museum, Sydney
LIFS210-08	UG0025	KP194689	Actinopterygii	Holocentriformes	Holocentridae	Sargocentron spiniferum	BOLD:AAC2272	04-Sep-2008	I.44701	-14.689	145.451	4.5	Australian Museum, Sydney
LIFS211-08	UG0026	KP194230	Actinopterygii	Holocentriformes	Holocentridae	Sargocentron spiniferum	BOLD:AAC2272	04-Sep-2008	I.44701	-14.689	145.451	4.5	CSIRO, Australian National Fish Collection
LIFS283-08	UG0098	KP194463	Actinopterygii	Holocentriformes	Holocentridae	Sargocentron spiniferum	BOLD:AAC2272	05-Sep-2008	I.44710	-14.69	145.466	10	Australian Museum, Sydney
LIFS499-08	UG0314	KP194250	Actinopterygii	Istiophoriformes	Sphyraenidae	Sphyraena qenie	BOLD:AAD8414	07-Sep-2008	I.44719	-14.683	145.45	10	CSIRO, Australian National Fish Collection
LIFS500-08	UG0315	KP194369	Actinopterygii	Istiophoriformes	Sphyraenidae	Sphyraena qenie	BOLD:AAD8414	07-Sep-2008	I.44719	-14.683	145.45	10	Australian Museum, Sydney
LIFS501-08	UG0316	KP194803	Actinopterygii	Istiophoriformes	Sphyraenidae	Sphyraena qenie	BOLD:AAD8414	07-Sep-2008	I.44719	-14.683	145.45	10	Australian Museum, Sydney
LIFS852-08	UG0667	KP194703	Actinopterygii	Istiophoriformes	Sphyraenidae	Sphyraena qenie	BOLD:AAD8414	11-Sep-2008	I.44711	-14.675	145.446		Australian Museum, Sydney
LIFS401-08	UG0216	KP194112	Actinopterygii	Kurtiformes	Apogonidae	Apogon crassiceps	BOLD:AAF8427	06-Sep-2008	I.44714	-14.65	145.467	11	Australian Museum, Sydney
LIFS985-08	UG0793	KP194735	Actinopterygii	Kurtiformes	Apogonidae	Apogon crassiceps	BOLD:AAF8427	13-Sep-2008	I.44742	-14.667	145.467	0.5	Australian Museum, Sydney
LIFS400-08	UG0215	KP194941	Actinopterygii	Kurtiformes	Apogonidae	Apogon seminigracaudus	BOLD:AAD2207	06-Sep-2008	I.44714	-14.65	145.467	11	Australian Museum, Sydney
LIFSA271-08	UG1073	KP194046	Actinopterygii	Kurtiformes	Apogonidae	Apogonichthyoides melas	BOLD:AAJ1261	17-Sep-2008	I.44750	-14.636	145.455	10	Australian Museum, Sydney
LIFSA272-08	UG1074	KP194864	Actinopterygii	Kurtiformes	Apogonidae	Apogonichthyoides melas	BOLD:AAJ1261	17-Sep-2008	I.44750	-14.636	145.455	10	Australian Museum, Sydney
LIFS719-08	UG0534	KP194294	Actinopterygii	Kurtiformes	Apogonidae	Cheilodipterus artus	BOLD:AAE7058	09-Sep-2008	I.44728	-14.633	145.45	8	Australian Museum, Sydney
LIFS745-08	UG0560	KP194811	Actinopterygii	Kurtiformes	Apogonidae	Cheilodipterus intermedius	BOLD:AAB7876	09-Sep-2008	I.44730	-14.683	145.45	5	Australian Museum, Sydney
LIFS934-08	UG0742	KP194042	Actinopterygii	Kurtiformes	Apogonidae	Cheilodipterus intermedius	BOLD:AAB7876	13-Sep-2008	I.44740	-14.686	145.446	8	Australian Museum, Sydney
LIFS933-08	UG0741	KP194832	Actinopterygii	Kurtiformes	Apogonidae	Cheilodipterus macrodon	BOLD:AAB7875	13-Sep-2008	I.44740	-14.686	145.446	8	Australian Museum, Sydney
LIFS939-08	UG0747	KP194193	Actinopterygii	Kurtiformes	Apogonidae	Cheilodipterus macrodon	BOLD:AAB7875	13-Sep-2008	I.44740	-14.686	145.446	8	Australian Museum, Sydney
LIFS259-08	UG0074	KP194668	Actinopterygii	Kurtiformes	Apogonidae	Cheilodipterus quinquelineatus	BOLD:AAC7856	05-Sep-2008	I.44709	-14.691	145.451	2.4	Australian Museum, Sydney
LIFS471-08	UG0286	KP194251	Actinopterygii	Kurtiformes	Apogonidae	Cheilodipterus quinquelineatus	BOLD:AAC7856	07-Sep-2008	I.44718	-14.636	145.454	9	Australian Museum, Sydney
LIFS472-08	UG0287	KP194850	Actinopterygii	Kurtiformes	Apogonidae	Cheilodipterus quinquelineatus	BOLD:AAC7856	07-Sep-2008	I.44718	-14.636	145.454	9	Australian Museum, Sydney
LIFS885-08	UG0700	KP194469	Actinopterygii	Kurtiformes	Apogonidae	Cheilodipterus quinquelineatus	BOLD:AAC7856	12-Sep-2008	I.44738	-14.683	145.45	2	CSIRO, Australian National Fish Collection
LIFS729-08	UG0544	KP194557	Actinopterygii	Kurtiformes	Apogonidae	Cheilodipterus quinquelineatus var 2	BOLD:AAC7857	09-Sep-2008	I.44729	-14.683	145.45	5	Australian Museum, Sydney
LIFS670-08	UG0485	KP194214	Actinopterygii	Kurtiformes	Apogonidae	Fibramia lateralis	BOLD:AAC8947	09-Sep-2008	I.44726	-14.652	145.451	1	Australian Museum, Sydney
LIFS671-08	UG0486	KP194856	Actinopterygii	Kurtiformes	Apogonidae	Fibramia lateralis	BOLD:AAC8947	09-Sep-2008	I.44726	-14.652	145.451	1	CSIRO, Australian National Fish Collection
LIFS672-08	UG0487	KP193976	Actinopterygii	Kurtiformes	Apogonidae	Fibramia lateralis	BOLD:AAC8947	09-Sep-2008	I.44726	-14.652	145.451	1	Australian Museum, Sydney
LIFS673-08	UG0488	KP194517	Actinopterygii	Kurtiformes	Apogonidae	Fibramia lateralis	BOLD:AAC8947	09-Sep-2008	I.44726	-14.652	145.451	1	CSIRO, Australian National Fish Collection
LIFS861-08	UG0676	KP194984	Actinopterygii	Kurtiformes	Apogonidae	Fibramia thermalis	BOLD:AAJ1305	12-Sep-2008	I.44735	-14.686	145.452	6	Australian Museum, Sydney
LIFS862-08	UG0677	KP194185	Actinopterygii	Kurtiformes	Apogonidae	Fibramia thermalis	BOLD:AAJ1305	12-Sep-2008	I.44735	-14.686	145.452	6	Australian Museum, Sydney
LIFS402-08	UG0217	KP194468	Actinopterygii	Kurtiformes	Apogonidae	Fowleria vaiulae	BOLD:AAD1018	06-Sep-2008	I.44714	-14.65	145.467	11	Australian Museum, Sydney
LIFSA072-08	UG0872	KP194267	Actinopterygii	Kurtiformes	Apogonidae	Nectamia luxuria	BOLD:AAD6831	14-Sep-2008	I.44745	-14.669	145.446	0.2	Australian Museum, Sydney
LIFS264-08	UG0079	KP194722	Actinopterygii	Kurtiformes	Apogonidae	Nectamia savayensis	BOLD:AAF1913	05-Sep-2008	I.44709	-14.691	145.451	2.4	Australian Museum, Sydney
LIFS265-08	UG0080	KP194706	Actinopterygii	Kurtiformes	Apogonidae	Nectamia savayensis	BOLD:AAF1913	05-Sep-2008	I.44709	-14.691	145.451	2.4	Australian Museum, Sydney
LIFS266-08	UG0081	KP194908	Actinopterygii	Kurtiformes	Apogonidae	Nectamia savayensis	BOLD:AAF1913	05-Sep-2008	I.44709	-14.691	145.451	2.4	Australian Museum, Sydney
LIFS859-08	UG0674	KP194262	Actinopterygii	Kurtiformes	Apogonidae	Nectamia savayensis	BOLD:AAF1913	12-Sep-2008	I.44735	-14.686	145.452	6	Australian Museum, Sydney
LIFS968-08	UG0776	KP194222	Actinopterygii	Kurtiformes	Apogonidae	Nectamia similis	BOLD:AAF8240	13-Sep-2008	I.44742	-14.667	145.467	0.5	Australian Museum, Sydney
LIFSA047-08	UG0847	KP194338	Actinopterygii	Kurtiformes	Apogonidae	Nectamia similis	BOLD:AAF8240	14-Sep-2008	I.44743	-14.683	145.45	3	Australian Museum, Sydney
LIFS527-08	UG0342	KP194095	Actinopterygii	Kurtiformes	Apogonidae	Nectamia viria	BOLD:AAE6812	08-Sep-2008	I.44722	-14.686	145.467	7	Australian Museum, Sydney
LIFS528-08	UG0343	KP194120	Actinopterygii	Kurtiformes	Apogonidae	Nectamia viria	BOLD:AAE6812	08-Sep-2008	I.44722	-14.686	145.467	7	Australian Museum, Sydney
LIFS529-08	UG0344	KP194411	Actinopterygii	Kurtiformes	Apogonidae	Nectamia viria	BOLD:AAE6812	08-Sep-2008	I.44722	-14.686	145.467	7	Australian Museum, Sydney
LIFSA073-08	UG0873	KP194389	Actinopterygii	Kurtiformes	Apogonidae	Nectamia viria	BOLD:AAE6812	14-Sep-2008	I.44745	-14.669	145.446	0.2	Australian Museum, Sydney
LIFSA260-08	UG1062	KP194202	Actinopterygii	Kurtiformes	Apogonidae	Nectamia viria	BOLD:AAE6812	17-Sep-2008	I.44750	-14.636	145.455	10	Western Australian Museum
LIFS470-08	UG0285	KP194968	Actinopterygii	Kurtiformes	Apogonidae	Ostorhinchus compressus	BOLD:AAJ1256	07-Sep-2008	I.44718	-14.636	145.454	9	Australian Museum, Sydney
LIFS751-08	UG0566	KP194371	Actinopterygii	Kurtiformes	Apogonidae	Ostorhinchus compressus	BOLD:AAJ1256	09-Sep-2008	I.44729	-14.683	145.45	5	Australian Museum, Sydney
LIFS889-08	UG0704	KP194736	Actinopterygii	Kurtiformes	Apogonidae	Ostorhinchus cookii	BOLD:AAC2085	12-Sep-2008	I.44738	-14.683	145.45	2	Australian Museum, Sydney
LIFS989-08	UG0797	KP194354	Actinopterygii	Kurtiformes	Apogonidae	Ostorhinchus cookii	BOLD:AAC2085	13-Sep-2008	I.44742	-14.667	145.467	0.5	Australian Museum, Sydney
LIFS261-08	UG0076	KP193984	Actinopterygii	Kurtiformes	Apogonidae	Ostorhinchus cyanosoma	BOLD:AAD2108	05-Sep-2008	I.44709	-14.691	145.451	2.4	Australian Museum, Sydney
LIFS540-08	UG0355	KP194443	Actinopterygii	Kurtiformes	Apogonidae	Ostorhinchus cyanosoma	BOLD:AAD2108	08-Sep-2008	I.44722	-14.686	145.467	7	CSIRO, Australian National Fish Collection
LIFS541-08	UG0356	KP194422	Actinopterygii	Kurtiformes	Apogonidae	Ostorhinchus cyanosoma	BOLD:AAD2108	08-Sep-2008	I.44722	-14.686	145.467	7	CSIRO, Australian National Fish Collection
LIFSA045-08	UG0845	HM423537	Actinopterygii	Kurtiformes	Apogonidae	Ostorhinchus cyanosoma	BOLD:AAD2108	14-Sep-2008	I.44743	-14.683	145.45	3	Australian Museum, Sydney
LIFS267-08	UG0082	KP194466	Actinopterygii	Kurtiformes	Apogonidae	Ostorhinchus doederleini	BOLD:AAC5893	05-Sep-2008	I.44709	-14.691	145.451	2.4	Australian Museum, Sydney
LIFS270-08	UG0085	KP194130	Actinopterygii	Kurtiformes	Apogonidae	Ostorhinchus doederleini	BOLD:AAC5893	05-Sep-2008	I.44709	-14.691	145.451	2.4	Australian Museum, Sydney
LIFS271-08	UG0086	KP194408	Actinopterygii	Kurtiformes	Apogonidae	Ostorhinchus doederleini	BOLD:AAC5893	05-Sep-2008	I.44709	-14.691	145.451	2.4	Australian Museum, Sydney
LIFS536-08	UG0351	KP194196	Actinopterygii	Kurtiformes	Apogonidae	Ostorhinchus doederleini	BOLD:AAC5893	08-Sep-2008	I.44722	-14.686	145.467	7	CSIRO, Australian National Fish Collection
LIFS537-08	UG0352	KP194127	Actinopterygii	Kurtiformes	Apogonidae	Ostorhinchus doederleini	BOLD:AAC5893	08-Sep-2008	I.44722	-14.686	145.467	7	CSIRO, Australian National Fish Collection
LIFS959-08	UG0767	KP194446	Actinopterygii	Kurtiformes	Apogonidae	Ostorhinchus nigrofasciatus	BOLD:AAD5052	13-Sep-2008	I.44739	-14.683	145.45	3	Australian Museum, Sydney
LIFS262-08	UG0077	KP194032	Actinopterygii	Kurtiformes	Apogonidae	Ostorhinchus properuptus	BOLD:AAD2107	05-Sep-2008	I.44709	-14.691	145.451	2.4	Australian Museum, Sydney
LIFS263-08	UG0078	KP194638	Actinopterygii	Kurtiformes	Apogonidae	Ostorhinchus properuptus	BOLD:AAD2107	05-Sep-2008	I.44709	-14.691	145.451	2.4	Australian Museum, Sydney
LIFS538-08	UG0353	KP194960	Actinopterygii	Kurtiformes	Apogonidae	Ostorhinchus properuptus	BOLD:AAD2107	08-Sep-2008	I.44722	-14.686	145.467	7	CSIRO, Australian National Fish Collection
LIFS539-08	UG0354	KP194819	Actinopterygii	Kurtiformes	Apogonidae	Ostorhinchus properuptus	BOLD:AAD2107	08-Sep-2008	I.44722	-14.686	145.467	7	Australian Museum, Sydney
LIFS551-08	UG0366	KP193979	Actinopterygii	Kurtiformes	Apogonidae	Ostorhinchus properuptus	BOLD:AAD2107	08-Sep-2008	I.44722	-14.636	145.455	10	CSIRO, Australian National Fish Collection
LIFS731-08	UG0546	KP194588	Actinopterygii	Kurtiformes	Apogonidae	Pristiapogon exostigma	BOLD:AAD2047	09-Sep-2008	I.44729	-14.683	145.45	5	Australian Museum, Sydney
LIFS789-08	UG0604	KP194287	Actinopterygii	Kurtiformes	Apogonidae	Pristiapogon exostigma	BOLD:AAD2047	10-Sep-2008	I.44732	-14.619	145.627	15	Australian Museum, Sydney
LIFSA125-08	UG0925	KP194695	Actinopterygii	Kurtiformes	Apogonidae	Pristiapogon exostigma	BOLD:AAD2047	15-Sep-2008	I.44747	-14.636	145.488	12	CSIRO, Australian National Fish Collection
LIFS887-08	UG0702	KP194719	Actinopterygii	Kurtiformes	Apogonidae	Pristiapogon kallopterus	BOLD:AAB4082	12-Sep-2008	I.44738	-14.683	145.45	2	Australian Museum, Sydney
LIFS888-08	UG0703	KP195005	Actinopterygii	Kurtiformes	Apogonidae	Pristiapogon kallopterus	BOLD:AAB4082	12-Sep-2008	I.44738	-14.683	145.45	2	Australian Museum, Sydney
LIFS936-08	UG0744	KP194123	Actinopterygii	Kurtiformes	Apogonidae	Pristicon trimaculatus	BOLD:AAD7157	13-Sep-2008	I.44740	-14.686	145.446	8	Australian Museum, Sydney
LIFS204-08	UG0019	KP194837	Actinopterygii	Kurtiformes	Apogonidae	Taeniamia fucata	BOLD:AAB8396	04-Sep-2008	I.44701	-14.689	145.451	4.5	Australian Museum, Sydney
LIFS523-08	UG0338	HM423536	Actinopterygii	Kurtiformes	Apogonidae	Taeniamia fucata	BOLD:AAB8396	08-Sep-2008	I.44722	-14.686	145.467	7	CSIRO, Australian National Fish Collection
LIFS524-08	UG0339	KP194830	Actinopterygii	Kurtiformes	Apogonidae	Taeniamia fucata	BOLD:AAB8396	08-Sep-2008	I.44722	-14.686	145.467	7	CSIRO, Australian National Fish Collection
LIFS525-08	UG0340	KP194610	Actinopterygii	Kurtiformes	Apogonidae	Taeniamia fucata	BOLD:AAB8396	08-Sep-2008	I.44722	-14.686	145.467	7	Australian Museum, Sydney
LIFS526-08	UG0341	KP194159	Actinopterygii	Kurtiformes	Apogonidae	Taeniamia fucata	BOLD:AAB8396	08-Sep-2008	I.44722	-14.686	145.467	7	Australian Museum, Sydney
LIFS616-08	UG0431	KP194998	Actinopterygii	Kurtiformes	Apogonidae	Zoramia leptacantha	BOLD:AAE0437	08-Sep-2008	I.44724	-14.683	145.45	10	Australian Museum, Sydney
LIFS617-08	UG0432	KP194381	Actinopterygii	Kurtiformes	Apogonidae	Zoramia leptacantha	BOLD:AAE0437	08-Sep-2008	I.44724	-14.683	145.45	10	Australian Museum, Sydney
LIFS618-08	UG0433	KP194393	Actinopterygii	Kurtiformes	Apogonidae	Zoramia leptacantha	BOLD:AAE0437	08-Sep-2008	I.44724	-14.683	145.45	10	Australian Museum, Sydney
LIFS619-08	UG0434	KP194723	Actinopterygii	Kurtiformes	Apogonidae	Zoramia leptacantha	BOLD:AAE0437	08-Sep-2008	I.44724	-14.683	145.45	10	Australian Museum, Sydney
LIFS620-08	UG0435	KP194434	Actinopterygii	Kurtiformes	Apogonidae	Zoramia leptacantha	BOLD:AAE0437	08-Sep-2008	I.44724	-14.683	145.45	10	Australian Museum, Sydney
LIFSA126-08	UG0926	KP194650	Actinopterygii	Kurtiformes	Apogonidae	Zoramia viridiventer	BOLD:AAC9582	15-Sep-2008	I.44747	-14.636	145.488	12	Australian Museum, Sydney
LIFSA127-08	UG0927	KP194563	Actinopterygii	Kurtiformes	Apogonidae	Zoramia viridiventer	BOLD:AAC9582	15-Sep-2008	I.44747	-14.636	145.488	12	Australian Museum, Sydney
LIFSA128-08	UG0928	KP194069	Actinopterygii	Kurtiformes	Apogonidae	Zoramia viridiventer	BOLD:AAC9582	15-Sep-2008	I.44747	-14.636	145.488	12	Australian Museum, Sydney
LIFSA129-08	UG0929	KP194107	Actinopterygii	Kurtiformes	Apogonidae	Zoramia viridiventer	BOLD:AAC9582	15-Sep-2008	I.44747	-14.636	145.488	12	Australian Museum, Sydney
LIFSA193-08	UG0994	KP194761	Actinopterygii	Labriformes	Labridae	Anampses neoguinaicus	BOLD:AAD7833	16-Sep-2008	I.44749	-14.619	145.627	15	Western Australian Museum
LIFS590-08	UG0405	KP194810	Actinopterygii	Labriformes	Labridae	Bodianus axillaris	BOLD:AAC2066	08-Sep-2008	I.44723	-14.636	145.455	10	Australian Museum, Sydney
LIFS190-08	UG0005	KP194357	Actinopterygii	Labriformes	Labridae	Cheilinus chlorourus	BOLD:AAB4185	04-Sep-2008	I.44700	-14.679	145.444	4	Australian Museum, Sydney
LIFS230-08	UG0045	KP194640	Actinopterygii	Labriformes	Labridae	Cheilinus chlorourus	BOLD:AAB4185	05-Sep-2008	I.44705	-14.697	145.448	5	CSIRO, Australian National Fish Collection
LIFS234-08	UG0049	KP194001	Actinopterygii	Labriformes	Labridae	Cheilinus chlorourus	BOLD:AAB4185	05-Sep-2008	I.44706	-14.69	145.466	8	Australian Museum, Sydney
LIFS734-08	UG0549	KP194378	Actinopterygii	Labriformes	Labridae	Cheilinus chlorourus	BOLD:AAB4185	09-Sep-2008	I.44729	-14.683	145.45	5	Australian Museum, Sydney
LIFS953-08	UG0761	KP194100	Actinopterygii	Labriformes	Labridae	Cheilinus chlorourus	BOLD:AAB4185	13-Sep-2008	I.44739	-14.683	145.45	3	Australian Museum, Sydney
LIFS982-08	UG0790	KP193972	Actinopterygii	Labriformes	Labridae	Cheilinus chlorourus	BOLD:AAB4185	13-Sep-2008	I.44742	-14.667	145.467	0.5	Australian Museum, Sydney
LIFSA048-08	UG0848	KP194859	Actinopterygii	Labriformes	Labridae	Cheilinus chlorourus	BOLD:AAB4185	14-Sep-2008	I.44743	-14.683	145.45	3	Australian Museum, Sydney
LIFSA065-08	UG0865	KP194167	Actinopterygii	Labriformes	Labridae	Cheilinus chlorourus	BOLD:AAB4185	14-Sep-2008	I.44745	-14.669	145.446	0.2	Western Australian Museum
LIFS214-08	UG0029	KP194074	Actinopterygii	Labriformes	Labridae	Cheilinus fasciatus	BOLD:AAB7821	04-Sep-2008	I.44701	-14.689	145.451	4.5	Australian Museum, Sydney
LIFS232-08	UG0047	KP194008	Actinopterygii	Labriformes	Labridae	Cheilinus fasciatus	BOLD:AAB7821	05-Sep-2008	I.44706	-14.69	145.466	8	Australian Museum, Sydney
LIFS233-08	UG0048	KP194612	Actinopterygii	Labriformes	Labridae	Cheilinus fasciatus	BOLD:AAB7821	05-Sep-2008	I.44706	-14.69	145.466	8	Australian Museum, Sydney
LIFS725-08	UG0540	KP193981	Actinopterygii	Labriformes	Labridae	Cheilinus fasciatus	BOLD:AAB7821	09-Sep-2008	I.44729	-14.683	145.45	5	Australian Museum, Sydney
LIFS602-08	UG0417	KP194018	Actinopterygii	Labriformes	Labridae	Cheilinus trilobatus	BOLD:AAB4531	08-Sep-2008	I.44723	-14.636	145.455	10	Australian Museum, Sydney
LIFSA221-08	UG1023	KP193983	Actinopterygii	Labriformes	Labridae	Cirrhilabrus punctatus	BOLD:AAD0274	16-Sep-2008	I.44749	-14.619	145.627	15	Australian Museum, Sydney
LIFSA224-08	UG1026	KP194890	Actinopterygii	Labriformes	Labridae	Cirrhilabrus punctatus	BOLD:AAD0274	16-Sep-2008	I.44749	-14.619	145.627	15	Australian Museum, Sydney
LIFSA226-08	UG1028	KP194031	Actinopterygii	Labriformes	Labridae	Cirrhilabrus punctatus	BOLD:AAD0274	16-Sep-2008	I.44749	-14.619	145.627	15	Australian Museum, Sydney
LIFSA227-08	UG1029	KP194771	Actinopterygii	Labriformes	Labridae	Cirrhilabrus punctatus	BOLD:AAD0274	16-Sep-2008	I.44749	-14.619	145.627	15	Australian Museum, Sydney
LIFSA228-08	UG1030	KP194349	Actinopterygii	Labriformes	Labridae	Cirrhilabrus punctatus	BOLD:AAD0274	16-Sep-2008	I.44749	-14.619	145.627	15	Australian Museum, Sydney
LIFSA229-08	UG1031	KP194310	Actinopterygii	Labriformes	Labridae	Cirrhilabrus punctatus	BOLD:AAD0274	16-Sep-2008	I.44749	-14.619	145.627	15	Australian Museum, Sydney
LIFS245-08	UG0060	KP194102	Actinopterygii	Labriformes	Labridae	Coris batuensis	BOLD:AAC7502	05-Sep-2008	I.44708	-14.697	145.451	4	Australian Museum, Sydney
LIFS246-08	UG0061	KP194687	Actinopterygii	Labriformes	Labridae	Coris batuensis	BOLD:AAC7502	05-Sep-2008	I.44708	-14.697	145.451	4	Australian Museum, Sydney
LIFS279-08	UG0094	KP194143	Actinopterygii	Labriformes	Labridae	Coris batuensis	BOLD:AAC7502	05-Sep-2008	I.44709	-14.691	145.451	2.4	Australian Museum, Sydney
LIFS396-08	UG0211	KP194894	Actinopterygii	Labriformes	Labridae	Coris batuensis	BOLD:AAC7502	06-Sep-2008	I.44714	-14.65	145.467	11	Australian Museum, Sydney
LIFS397-08	UG0212	KP194597	Actinopterygii	Labriformes	Labridae	Coris batuensis	BOLD:AAC7502	06-Sep-2008	I.44714	-14.65	145.467	11	Australian Museum, Sydney
LIFS879-08	UG0694	KP194413	Actinopterygii	Labriformes	Labridae	Coris batuensis	BOLD:AAC7502	12-Sep-2008	I.44736	-14.669	145.446	1.5	Australian Museum, Sydney
LIFS444-08	UG0259	KP194334	Actinopterygii	Labriformes	Labridae	Coris gaimard	BOLD:AAB8241	07-Sep-2008	I.44718	-14.636	145.454	9	Australian Museum, Sydney
LIFS189-08	UG0004	KP194833	Actinopterygii	Labriformes	Labridae	Epibulus insidiator	BOLD:AAB8858	04-Sep-2008	I.44700	-14.679	145.444	4	Australian Museum, Sydney
LIFS603-08	UG0418	KP194360	Actinopterygii	Labriformes	Labridae	Epibulus insidiator	BOLD:AAB8858	08-Sep-2008	I.44723	-14.636	145.455	10	Australian Museum, Sydney
LIFS604-08	UG0419	KP194331	Actinopterygii	Labriformes	Labridae	Epibulus insidiator	BOLD:AAB8858	08-Sep-2008	I.44723	-14.636	145.455	10	CSIRO, Australian National Fish Collection
LIFSA083-08	UG0883	KP194578	Actinopterygii	Labriformes	Labridae	Epibulus insidiator	BOLD:AAB8858	15-Sep-2008	I.44747	-14.636	145.488	12	CSIRO, Australian National Fish Collection
LIFS956-08	UG0764	KP194406	Actinopterygii	Labriformes	Labridae	Gomphosus varius	BOLD:AAB5841	13-Sep-2008	I.44739	-14.683	145.45	3	Australian Museum, Sydney
LIFS930-08	UG0738	KP193997	Actinopterygii	Labriformes	Labridae	Halichoeres chloropterus	BOLD:AAC5863	13-Sep-2008	I.44740	-14.686	145.446	8	Australian Museum, Sydney
LIFS954-08	UG0762	KP194505	Actinopterygii	Labriformes	Labridae	Halichoeres chloropterus	BOLD:AAC5863	13-Sep-2008	I.44739	-14.683	145.45	3	Australian Museum, Sydney
LIFS307-08	UG0122	KP194328	Actinopterygii	Labriformes	Labridae	Halichoeres marginatus	BOLD:AAC5881	06-Sep-2008	I.44712	-14.667	145.467	10	Australian Museum, Sydney
LIFS313-08	UG0128	KP194607	Actinopterygii	Labriformes	Labridae	Halichoeres melanurus	BOLD:AAB9378	06-Sep-2008	I.44713	-14.673	145.477	12	Australian Museum, Sydney
LIFS835-08	UG0650	KP194118	Actinopterygii	Labriformes	Labridae	Halichoeres melanurus	BOLD:AAB9378	11-Sep-2008	I.44733	-14.619	145.627	10	CSIRO, Australian National Fish Collection
LIFS961-08	UG0769	KP194543	Actinopterygii	Labriformes	Labridae	Halichoeres miniatus	BOLD:AAI6462	13-Sep-2008	I.44739	-14.683	145.45	3	Australian Museum, Sydney
LIFSA201-08	UG1002	KP194951	Actinopterygii	Labriformes	Labridae	Halichoeres prosopeion	BOLD:AAF8869	16-Sep-2008	I.44749	-14.619	145.627	15	Western Australian Museum
LIFS955-08	UG0763	KP194694	Actinopterygii	Labriformes	Labridae	Halichoeres scapularis	BOLD:AAC0139	13-Sep-2008	I.44739	-14.683	145.45	3	Australian Museum, Sydney
LIFSA038-08	UG0838	KP195004	Actinopterygii	Labriformes	Labridae	Halichoeres scapularis	BOLD:AAC0139	14-Sep-2008	I.44743	-14.683	145.45	3	Australian Museum, Sydney
LIFS414-08	UG0229	KP194583	Actinopterygii	Labriformes	Labridae	Halichoeres trimaculatus	BOLD:AAB6142	06-Sep-2008	I.44716	-14.667	145.45	2	Australian Museum, Sydney
LIFS872-08	UG0687	KP194281	Actinopterygii	Labriformes	Labridae	Halichoeres trimaculatus	BOLD:AAB6142	12-Sep-2008	I.44736	-14.669	145.446	1.5	Australian Museum, Sydney
LIFS873-08	UG0688	KP194873	Actinopterygii	Labriformes	Labridae	Halichoeres trimaculatus	BOLD:AAB6142	12-Sep-2008	I.44736	-14.669	145.446	1.5	Australian Museum, Sydney
LIFS972-08	UG0780	KP194368	Actinopterygii	Labriformes	Labridae	Halichoeres trimaculatus	BOLD:AAB6142	13-Sep-2008	I.44742	-14.667	145.467	0.5	Australian Museum, Sydney
LIFSA030-08	UG0830	KP193966	Actinopterygii	Labriformes	Labridae	Halichoeres trimaculatus	BOLD:AAB6142	13-Sep-2008	I.44739	-14.683	145.45	3	Western Australian Museum
LIFSA031-08	UG0831	KP194044	Actinopterygii	Labriformes	Labridae	Halichoeres trimaculatus	BOLD:AAB6142	13-Sep-2008	I.44739	-14.683	145.45	3	Western Australian Museum
LIFS292-08	UG0107	KP194497	Actinopterygii	Labriformes	Labridae	Hemigymnus fasciatus	BOLD:AAB8144	05-Sep-2008	I.44710	-14.69	145.466	10	Australian Museum, Sydney
LIFS293-08	UG0108	KP194630	Actinopterygii	Labriformes	Labridae	Hemigymnus fasciatus	BOLD:AAB8144	05-Sep-2008	I.44710	-14.69	145.466	10	CSIRO, Australian National Fish Collection
LIFS196-08	UG0011	KP194828	Actinopterygii	Labriformes	Labridae	Hemigymnus melapterus	BOLD:AAB5264	04-Sep-2008	I.44700	-14.679	145.444	4	Australian Museum, Sydney
LIFS726-08	UG0541	KP194108	Actinopterygii	Labriformes	Labridae	Hemigymnus melapterus	BOLD:AAB5264	09-Sep-2008	I.44729	-14.683	145.45	5	Australian Museum, Sydney
LIFS736-08	UG0551	KP194624	Actinopterygii	Labriformes	Labridae	Hemigymnus melapterus	BOLD:AAB5264	09-Sep-2008	I.44730	-14.683	145.45	5	Australian Museum, Sydney
LIFS911-08	UG0726	KP194056	Actinopterygii	Labriformes	Labridae	Hemigymnus melapterus	BOLD:AAB5264	12-Sep-2008	I.44738	-14.683	145.45	2	Australian Museum, Sydney
LIFSA053-08	UG0853	KP194743	Actinopterygii	Labriformes	Labridae	Hemigymnus melapterus	BOLD:AAB5264	14-Sep-2008	I.44743	-14.683	145.45	3	Australian Museum, Sydney
LIFSA082-08	UG0882	KP194480	Actinopterygii	Labriformes	Labridae	Hemigymnus melapterus	BOLD:AAB5264	15-Sep-2008	I.44747	-14.636	145.488	12	Australian Museum, Sydney
LIFS465-08	UG0280	KP194636	Actinopterygii	Labriformes	Labridae	Labrichthys unilineatus	BOLD:AAD1153	07-Sep-2008	I.44718	-14.636	145.454	9	Australian Museum, Sydney
LIFS615-08	UG0430	KP194395	Actinopterygii	Labriformes	Labridae	Labrichthys unilineatus	BOLD:AAD1153	08-Sep-2008	I.44724	-14.683	145.45	10	Australian Museum, Sydney
LIFS756-08	UG0571	KP194614	Actinopterygii	Labriformes	Labridae	Labrichthys unilineatus	BOLD:AAD1153	10-Sep-2008	I.44731	-14.633	145.45		Australian Museum, Sydney
LIFS757-08	UG0572	KP194541	Actinopterygii	Labriformes	Labridae	Labrichthys unilineatus	BOLD:AAD1153	10-Sep-2008	I.44731	-14.633	145.45		Australian Museum, Sydney
LIFSA118-08	UG0918	KP194671	Actinopterygii	Labriformes	Labridae	Labrichthys unilineatus	BOLD:AAD1153	15-Sep-2008	I.44747	-14.636	145.488	12	Australian Museum, Sydney
LIFS923-08	UG0731	KP194919	Actinopterygii	Labriformes	Labridae	Labroides dimidiatus	BOLD:AAB0003	05-Sep-2008	I.44707	-14.675	145.446	1.5	Australian Museum, Sydney
LIFSA248-08	UG1050	KP194248	Actinopterygii	Labriformes	Labridae	Labroides dimidiatus	BOLD:AAB0003	16-Sep-2008	I.44749	-14.619	145.627	15	Australian Museum, Sydney
LIFSA250-08	UG1052	KP194677	Actinopterygii	Labriformes	Labridae	Novaculichthys taeniourus	BOLD:AAB3259	17-Sep-2008	I.44750	-14.636	145.455	10	Australian Museum, Sydney
LIFS294-08	UG0109	KP193993	Actinopterygii	Labriformes	Labridae	Oxycheilinus digramma	BOLD:AAC0639	05-Sep-2008	I.44710	-14.69	145.466	10	Australian Museum, Sydney
LIFS443-08	UG0258	KP194936	Actinopterygii	Labriformes	Labridae	Oxycheilinus digramma	BOLD:AAC0639	07-Sep-2008	I.44718	-14.636	145.454	9	Australian Museum, Sydney
LIFS709-08	UG0524	KP194504	Actinopterygii	Labriformes	Labridae	Oxycheilinus digramma	BOLD:AAC0639	09-Sep-2008	I.44728	-14.633	145.45	8	Australian Museum, Sydney
LIFSA235-08	UG1037	KP193996	Actinopterygii	Labriformes	Labridae	Pseudocheilinus hexataenia	BOLD:AAB7571	16-Sep-2008	I.44749	-14.619	145.627	15	Australian Museum, Sydney
LIFSA236-08	UG1038	KP194377	Actinopterygii	Labriformes	Labridae	Pseudocheilinus hexataenia	BOLD:AAB7571	16-Sep-2008	I.44749	-14.619	145.627	15	Australian Museum, Sydney
LIFSA237-08	UG1039	KP194007	Actinopterygii	Labriformes	Labridae	Pseudocheilinus hexataenia	BOLD:AAB7571	16-Sep-2008	I.44749	-14.619	145.627	15	Australian Museum, Sydney
LIFS867-08	UG0682	KP194022	Actinopterygii	Labriformes	Labridae	Pteragogus cryptus	BOLD:AAX7468	12-Sep-2008	I.44735	-14.686	145.452	6	Australian Museum, Sydney
LIFS973-08	UG0781	KP194930	Actinopterygii	Labriformes	Labridae	Stethojulis bandanensis	BOLD:AAC0522	13-Sep-2008	I.44742	-14.667	145.467	0.5	Australian Museum, Sydney
LIFSA273-08	UG1075	KP194849	Actinopterygii	Labriformes	Labridae	Stethojulis bandanensis	BOLD:AAC0522	17-Sep-2008	I.44750	-14.636	145.455	10	Australian Museum, Sydney
LIFSA063-08	UG0863	KP194090	Actinopterygii	Labriformes	Labridae	Stethojulis strigiventer	BOLD:AAE2186	14-Sep-2008	I.44745	-14.669	145.446	0.2	Western Australian Museum
LIFSA172-08	UG0973	KP194626	Actinopterygii	Labriformes	Labridae	Stethojulis trilineata	BOLD:ADB4782	15-Sep-2008	I.44748	-14.636	145.489	0.2	Australian Museum, Sydney
LIFSA173-08	UG0974	KP194759	Actinopterygii	Labriformes	Labridae	Stethojulis trilineata	BOLD:ADB4782	15-Sep-2008	I.44748	-14.636	145.489	0.2	Australian Museum, Sydney
LIFS771-08	UG0586	KP194805	Actinopterygii	Labriformes	Labridae	Thalassoma amblycephalum	BOLD:ACC0931	10-Sep-2008	I.44731	-14.633	145.45		Australian Museum, Sydney
LIFS591-08	UG0406	KP194760	Actinopterygii	Labriformes	Labridae	Thalassoma hardwicke	BOLD:AAB0061	08-Sep-2008	I.44723	-14.636	145.455	10	Australian Museum, Sydney
LIFSA216-08	UG1017	KP194356	Actinopterygii	Labriformes	Labridae	Thalassoma hardwicke	BOLD:AAB0061	16-Sep-2008	I.44749	-14.619	145.627	15	Australian Museum, Sydney
LIFSA217-08	UG1018	KP193998	Actinopterygii	Labriformes	Labridae	Thalassoma hardwicke	BOLD:AAB0061	16-Sep-2008	I.44749	-14.619	145.627	15	Australian Museum, Sydney
LIFSA218-08	UG1019	KP194933	Actinopterygii	Labriformes	Labridae	Thalassoma hardwicke	BOLD:AAB0061	16-Sep-2008	I.44749	-14.619	145.627	15	Australian Museum, Sydney
LIFS322-08	UG0137	KP194426	Actinopterygii	Labriformes	Labridae	Thalassoma lunare	BOLD:AAB0673	06-Sep-2008	I.44714	-14.65	145.467	11	Australian Museum, Sydney
LIFS323-08	UG0138	KP194997	Actinopterygii	Labriformes	Labridae	Thalassoma lunare	BOLD:AAB0673	06-Sep-2008	I.44714	-14.65	145.467	11	Australian Museum, Sydney
LIFS324-08	UG0139	KP194711	Actinopterygii	Labriformes	Labridae	Thalassoma lunare	BOLD:AAB0673	06-Sep-2008	I.44714	-14.65	145.467	11	Australian Museum, Sydney
LIFS325-08	UG0140	KP194352	Actinopterygii	Labriformes	Labridae	Thalassoma lunare	BOLD:AAB0673	06-Sep-2008	I.44714	-14.65	145.467	11	Australian Museum, Sydney
LIFS326-08	UG0141	KP194812	Actinopterygii	Labriformes	Labridae	Thalassoma lunare	BOLD:AAB0673	06-Sep-2008	I.44714	-14.65	145.467	11	Australian Museum, Sydney
LIFS306-08	UG0121	KP194460	Actinopterygii	Labriformes	Labridae	Thalassoma lutescens	BOLD:AAB9438	06-Sep-2008	I.44712	-14.667	145.467	10	Australian Museum, Sydney
LIFS445-08	UG0260	KP194036	Actinopterygii	Labriformes	Labridae	Thalassoma nigrofasciatum	BOLD:AAB2327	07-Sep-2008	I.44718	-14.636	145.454	9	Australian Museum, Sydney
LIFSA111-08	UG0911	KP194910	Actinopterygii	Labriformes	Labridae	Thalassoma nigrofasciatum	BOLD:AAB2327	15-Sep-2008	I.44747	-14.636	145.488	12	Australian Museum, Sydney
LIFS200-08	UG0015	KP194264	Actinopterygii	Labriformes	Scaridae	Chlorurus sordidus	BOLD:AAB6670	04-Sep-2008	I.44701	-14.689	145.451	4.5	Australian Museum, Sydney
LIFS891-08	UG0706	KP194073	Actinopterygii	Labriformes	Scaridae	Chlorurus sordidus	BOLD:AAB6670	12-Sep-2008	I.44738	-14.683	145.45	2	Australian Museum, Sydney
LIFS922-08	UG0730	KP194096	Actinopterygii	Labriformes	Scaridae	Chlorurus sordidus	BOLD:AAB6670	05-Sep-2008	I.44707	-14.675	145.446	1.5	Australian Museum, Sydney
LIFSA133-08	UG0933	KP194785	Actinopterygii	Labriformes	Scaridae	Chlorurus sordidus	BOLD:AAB6670	15-Sep-2008	I.44747	-14.636	145.488	12	Australian Museum, Sydney
LIFSA134-08	UG0934	KP194999	Actinopterygii	Labriformes	Scaridae	Chlorurus sordidus	BOLD:AAB6670	15-Sep-2008	I.44747	-14.636	145.488	12	Australian Museum, Sydney
LIFSA207-08	UG1008	KP194572	Actinopterygii	Labriformes	Scaridae	Chlorurus sordidus	BOLD:AAB6670	16-Sep-2008	I.44749	-14.619	145.627	15	Australian Museum, Sydney
LIFSA135-08	UG0935	KP194236	Actinopterygii	Labriformes	Scaridae	Scarus flavipectoralis	BOLD:AAE9521	15-Sep-2008	I.44747	-14.636	145.488	12	Australian Museum, Sydney
LIFSA256-08	UG1058	KP194579	Actinopterygii	Labriformes	Scaridae	Scarus flavipectoralis	BOLD:AAE9521	17-Sep-2008	I.44750	-14.636	145.455	10	Western Australian Museum
LIFS735-08	UG0550	KP194827	Actinopterygii	Labriformes	Scaridae	Scarus frenatus	BOLD:AAE9523	09-Sep-2008	I.44730	-14.683	145.45	5	Australian Museum, Sydney
LIFS559-08	UG0374	KP194020	Actinopterygii	Labriformes	Scaridae	Scarus niger	BOLD:AAD0816	08-Sep-2008	I.44723	-14.636	145.455	10	Australian Museum, Sydney
LIFSA132-08	UG0932	KP194654	Actinopterygii	Labriformes	Scaridae	Scarus niger	BOLD:AAD0816	15-Sep-2008	I.44747	-14.636	145.488	12	Australian Museum, Sydney
LIFSA206-08	UG1007	KP194458	Actinopterygii	Labriformes	Scaridae	Scarus schlegeli	BOLD:ACF2863	16-Sep-2008	I.44749	-14.619	145.627	15	Australian Museum, Sydney
LIFSA058-08	UG0858	KP194451	Actinopterygii	Labriformes	Scaridae	Scarus sp.	BOLD:ADB4663	14-Sep-2008	I.44743	-14.683	145.45	3	Australian Museum, Sydney
LIFS840-08	UG0655	KP193990	Actinopterygii	Labriformes	Scaridae	Scarus spinus	BOLD:AAI0686	11-Sep-2008	I.44733	-14.619	145.627	10	Australian Museum, Sydney
LIFS404-08	UG0219	KP193970	Actinopterygii	Lophiiformes	Antennariidae	Antennatus coccineus	BOLD:AAD3499	06-Sep-2008	I.44714	-14.65	145.467	11	Australian Museum, Sydney
LIFS746-08	UG0561	KP194929	Actinopterygii	Moroniformes	Ephippidae	Platax pinnatus	BOLD:AAE4532	09-Sep-2008	I.44711	-14.675	145.446		Australian Museum, Sydney
LIFS647-08	UG0462	KP194396	Actinopterygii	Mugiliformes	Mugilidae	Crenimugil crenilabis	BOLD:AAC4149	08-Sep-2008	I.44725	-14.669	145.462	2	Australian Museum, Sydney
LIFS695-08	UG0510	KP194065	Actinopterygii	Mugiliformes	Mugilidae	Ellochelon vaigiensis	BOLD:AAC9398	09-Sep-2008	I.44726	-14.652	145.451	1	Australian Museum, Sydney
LIFS409-08	UG0224	KP194416	Actinopterygii	Mugiliformes	Mugilidae	Ellochelon vaigiensis	BOLD:ACK7668	06-Sep-2008	I.44716	-14.667	145.45	2	Australian Museum, Sydney
LIFS410-08	UG0225	KP194221	Actinopterygii	Mugiliformes	Mugilidae	Ellochelon vaigiensis	BOLD:ACK7668	06-Sep-2008	I.44716	-14.667	145.45	2	Australian Museum, Sydney
LIFS411-08	UG0226	KP194088	Actinopterygii	Mugiliformes	Mugilidae	Ellochelon vaigiensis	BOLD:ACK7668	06-Sep-2008	I.44716	-14.667	145.45	2	CSIRO, Australian National Fish Collection
LIFS412-08	UG0227	KP194965	Actinopterygii	Mugiliformes	Mugilidae	Ellochelon vaigiensis	BOLD:ACK7668	06-Sep-2008	I.44716	-14.667	145.45	2	Australian Museum, Sydney
LIFS696-08	UG0511	KP194097	Actinopterygii	Mugiliformes	Mugilidae	Ellochelon vaigiensis	BOLD:ACK7668	09-Sep-2008	I.44726	-14.652	145.451	1	Australian Museum, Sydney
LIFS646-08	UG0461	KP194404	Actinopterygii	Mugiliformes	Mugilidae	Moolgarda seheli	BOLD:AAE3562	08-Sep-2008	I.44725	-14.669	145.462	2	Australian Museum, Sydney
LIFS698-08	UG0513	KP194030	Actinopterygii	Mugiliformes	Mugilidae	Moolgarda seheli	BOLD:AAE3562	09-Sep-2008	I.44727	-14.652	145.452	0.4	Australian Museum, Sydney
LIFS699-08	UG0514	KP193982	Actinopterygii	Mugiliformes	Mugilidae	Moolgarda seheli	BOLD:AAE3562	09-Sep-2008	I.44727	-14.652	145.452	0.4	CSIRO, Australian National Fish Collection
LIFS700-08	UG0515	KP194817	Actinopterygii	Mugiliformes	Mugilidae	Moolgarda seheli	BOLD:AAE3562	09-Sep-2008	I.44727	-14.652	145.452	0.4	CSIRO, Australian National Fish Collection
LIFS614-08	UG0429	KP194128	Actinopterygii	Perciformes	Caesionidae	Caesio caerulaurea	BOLD:ABZ2197	08-Sep-2008	I.44724	-14.683	145.45	10	Australian Museum, Sydney
LIFS225-08	UG0040	KP194477	Actinopterygii	Perciformes	Caesionidae	Caesio cuning	BOLD:AAD1988	05-Sep-2008	I.44705	-14.697	145.448	5	Australian Museum, Sydney
LIFS226-08	UG0041	KP194266	Actinopterygii	Perciformes	Caesionidae	Caesio cuning	BOLD:AAD1988	05-Sep-2008	I.44705	-14.697	145.448	5	Australian Museum, Sydney
LIFS227-08	UG0042	KP194277	Actinopterygii	Perciformes	Caesionidae	Caesio cuning	BOLD:AAD1988	05-Sep-2008	I.44705	-14.697	145.448	5	Australian Museum, Sydney
LIFS228-08	UG0043	KP194454	Actinopterygii	Perciformes	Caesionidae	Caesio cuning	BOLD:AAD1988	05-Sep-2008	I.44705	-14.697	145.448	5	CSIRO, Australian National Fish Collection
LIFS229-08	UG0044	KP194254	Actinopterygii	Perciformes	Caesionidae	Caesio cuning	BOLD:AAD1988	05-Sep-2008	I.44705	-14.697	145.448	5	Western Australian Museum
LIFS549-08	UG0364	KP194956	Actinopterygii	Perciformes	Chaetodontidae	Chaetodon aureofasciatus	BOLD:ACE2919	08-Sep-2008	I.44723	-14.636	145.455	10	Australian Museum, Sydney
LIFS743-08	UG0558	KP194674	Actinopterygii	Perciformes	Chaetodontidae	Chaetodon aureofasciatus	BOLD:ACE2919	09-Sep-2008	I.44730	-14.683	145.45	5	Australian Museum, Sydney
LIFS244-08	UG0059	KP194156	Actinopterygii	Perciformes	Chaetodontidae	Chaetodon auriga	BOLD:AAB1540	05-Sep-2008	I.44708	-14.697	145.451	4	Australian Museum, Sydney
LIFS574-08	UG0389	KP194012	Actinopterygii	Perciformes	Chaetodontidae	Chaetodon auriga	BOLD:AAB1540	08-Sep-2008	I.44723	-14.636	145.455	10	Australian Museum, Sydney
LIFS436-08	UG0251	KP194165	Actinopterygii	Perciformes	Chaetodontidae	Chaetodon baronessa	BOLD:AAD9265	07-Sep-2008	I.44718	-14.636	145.454	9	Australian Museum, Sydney
LIFS437-08	UG0252	KP194055	Actinopterygii	Perciformes	Chaetodontidae	Chaetodon baronessa	BOLD:AAD9265	07-Sep-2008	I.44718	-14.636	145.454	9	CSIRO, Australian National Fish Collection
LIFS548-08	UG0363	KP194441	Actinopterygii	Perciformes	Chaetodontidae	Chaetodon baronessa	BOLD:AAD9265	08-Sep-2008	I.44723	-14.636	145.455	10	CSIRO, Australian National Fish Collection
LIFS570-08	UG0385	KP194509	Actinopterygii	Perciformes	Chaetodontidae	Chaetodon baronessa	BOLD:AAD9265	08-Sep-2008	I.44723	-14.636	145.455	10	Australian Museum, Sydney
LIFSA098-08	UG0898	KP194740	Actinopterygii	Perciformes	Chaetodontidae	Chaetodon baronessa	BOLD:AAD9265	15-Sep-2008	I.44747	-14.636	145.488	12	Australian Museum, Sydney
LIFSA178-08	UG0979	KP194593	Actinopterygii	Perciformes	Chaetodontidae	Chaetodon bennetti	BOLD:AAE1179	16-Sep-2008	I.44749	-14.619	145.627	15	Australian Museum, Sydney
LIFS440-08	UG0255	KP194111	Actinopterygii	Perciformes	Chaetodontidae	Chaetodon citrinellus	BOLD:AAC2829	07-Sep-2008	I.44718	-14.636	145.454	9	Australian Museum, Sydney
LIFS441-08	UG0256	KP194734	Actinopterygii	Perciformes	Chaetodontidae	Chaetodon citrinellus	BOLD:AAC2829	07-Sep-2008	I.44718	-14.636	145.454	9	CSIRO, Australian National Fish Collection
LIFS577-08	UG0392	KP194024	Actinopterygii	Perciformes	Chaetodontidae	Chaetodon citrinellus	BOLD:AAC2829	08-Sep-2008	I.44723	-14.636	145.455	10	Australian Museum, Sydney
LIFS578-08	UG0393	KP194292	Actinopterygii	Perciformes	Chaetodontidae	Chaetodon citrinellus	BOLD:AAC2829	08-Sep-2008	I.44723	-14.636	145.455	10	CSIRO, Australian National Fish Collection
LIFS767-08	UG0582	KP195017	Actinopterygii	Perciformes	Chaetodontidae	Chaetodon citrinellus	BOLD:AAC2829	10-Sep-2008	I.44732	-14.619	145.627	15	Australian Museum, Sydney
LIFSA100-08	UG0900	KP194848	Actinopterygii	Perciformes	Chaetodontidae	Chaetodon citrinellus	BOLD:AAC2829	15-Sep-2008	I.44747	-14.636	145.488	12	Australian Museum, Sydney
LIFS442-08	UG0257	KP194884	Actinopterygii	Perciformes	Chaetodontidae	Chaetodon ephippium	BOLD:AAC8625	07-Sep-2008	I.44718	-14.636	145.454	9	Australian Museum, Sydney
LIFS948-08	UG0756	KP194041	Actinopterygii	Perciformes	Chaetodontidae	Chaetodon ephippium	BOLD:AAC8625	13-Sep-2008	I.44740	-14.686	145.446	8	Australian Museum, Sydney
LIFSA090-08	UG0890	KP194333	Actinopterygii	Perciformes	Chaetodontidae	Chaetodon ephippium	BOLD:AAC8625	15-Sep-2008	I.44747	-14.636	145.488	12	Western Australian Museum
LIFSA186-08	UG0987	KP194136	Actinopterygii	Perciformes	Chaetodontidae	Chaetodon flavirostris	BOLD:ACF0615	16-Sep-2008	I.44749	-14.619	145.627	15	Western Australian Museum
LIFSA184-08	UG0985	KP194276	Actinopterygii	Perciformes	Chaetodontidae	Chaetodon kleinii	BOLD:AAC2841	16-Sep-2008	I.44749	-14.619	145.627	15	Australian Museum, Sydney
LIFS830-08	UG0645	KP194718	Actinopterygii	Perciformes	Chaetodontidae	Chaetodon lunula	BOLD:AAB6339	11-Sep-2008	I.44733	-14.619	145.627	10	CSIRO, Australian National Fish Collection
LIFS303-08	UG0118	KP194991	Actinopterygii	Perciformes	Chaetodontidae	Chaetodon lunulatus	BOLD:AAB7103	06-Sep-2008	I.44712	-14.667	145.467	10	Australian Museum, Sydney
LIFS435-08	UG0250	KP194972	Actinopterygii	Perciformes	Chaetodontidae	Chaetodon lunulatus	BOLD:AAB7103	07-Sep-2008	I.44718	-14.636	145.454	9	Australian Museum, Sydney
LIFS572-08	UG0387	KP194825	Actinopterygii	Perciformes	Chaetodontidae	Chaetodon lunulatus	BOLD:AAB7103	08-Sep-2008	I.44723	-14.636	145.455	10	CSIRO, Australian National Fish Collection
LIFS573-08	UG0388	KP194620	Actinopterygii	Perciformes	Chaetodontidae	Chaetodon lunulatus	BOLD:AAB7103	08-Sep-2008	I.44723	-14.636	145.455	10	Australian Museum, Sydney
LIFS760-08	UG0575	KP194768	Actinopterygii	Perciformes	Chaetodontidae	Chaetodon pelewensis	BOLD:AAD3872	10-Sep-2008	I.44732	-14.619	145.627	15	Australian Museum, Sydney
LIFSA183-08	UG0984	KP194527	Actinopterygii	Perciformes	Chaetodontidae	Chaetodon pelewensis	BOLD:AAD3872	16-Sep-2008	I.44749	-14.619	145.627	15	Australian Museum, Sydney
LIFSA096-08	UG0896	KP194720	Actinopterygii	Perciformes	Chaetodontidae	Chaetodon plebeius	BOLD:AAF4256	15-Sep-2008	I.44747	-14.636	145.488	12	Australian Museum, Sydney
LIFSA097-08	UG0897	KP194935	Actinopterygii	Perciformes	Chaetodontidae	Chaetodon plebeius	BOLD:AAF4256	15-Sep-2008	I.44747	-14.636	145.488	12	CSIRO, Australian National Fish Collection
LIFSA179-08	UG0980	KP194347	Actinopterygii	Perciformes	Chaetodontidae	Chaetodon rafflesii	BOLD:AAD3884	16-Sep-2008	I.44749	-14.619	145.627	15	Australian Museum, Sydney
LIFS438-08	UG0253	KP194383	Actinopterygii	Perciformes	Chaetodontidae	Chaetodon rainfordi	BOLD:AAE9666	07-Sep-2008	I.44718	-14.636	145.454	9	Australian Museum, Sydney
LIFS481-08	UG0296	KP194157	Actinopterygii	Perciformes	Chaetodontidae	Chaetodon rainfordi	BOLD:AAE9666	07-Sep-2008	I.44717	-14.686	145.468	10	CSIRO, Australian National Fish Collection
LIFSA253-08	UG1055	KP195011	Actinopterygii	Perciformes	Chaetodontidae	Chaetodon rainfordi	BOLD:AAE9666	17-Sep-2008	I.44750	-14.636	145.455	10	Western Australian Museum
LIFS581-08	UG0396	KP194098	Actinopterygii	Perciformes	Chaetodontidae	Chaetodon speculum	BOLD:AAD9370	08-Sep-2008	I.44723	-14.636	145.455	10	Australian Museum, Sydney
LIFS439-08	UG0254	KP194973	Actinopterygii	Perciformes	Chaetodontidae	Chaetodon trifascialis	BOLD:AAB9257	07-Sep-2008	I.44718	-14.636	145.454	9	Australian Museum, Sydney
LIFSA099-08	UG0899	KP194758	Actinopterygii	Perciformes	Chaetodontidae	Chaetodon trifascialis	BOLD:AAB9257	15-Sep-2008	I.44747	-14.636	145.488	12	Australian Museum, Sydney
LIFS742-08	UG0557	KP194574	Actinopterygii	Perciformes	Chaetodontidae	Chaetodon ulietensis	BOLD:AAC8636	09-Sep-2008	I.44730	-14.683	145.45	5	CSIRO, Australian National Fish Collection
LIFSA180-08	UG0981	KP194429	Actinopterygii	Perciformes	Chaetodontidae	Chaetodon ulietensis	BOLD:AAC8636	16-Sep-2008	I.44749	-14.619	145.627	15	Australian Museum, Sydney
LIFS580-08	UG0395	KP195012	Actinopterygii	Perciformes	Chaetodontidae	Chaetodon unimaculatus	BOLD:AAB3547	08-Sep-2008	I.44723	-14.636	145.455	10	Australian Museum, Sydney
LIFSA251-08	UG1053	KP194390	Actinopterygii	Perciformes	Chaetodontidae	Chaetodon unimaculatus	BOLD:AAB3547	17-Sep-2008	I.44750	-14.636	145.455	10	Western Australian Museum
LIFSA252-08	UG1054	KP194430	Actinopterygii	Perciformes	Chaetodontidae	Chaetodon unimaculatus	BOLD:AAB3547	17-Sep-2008	I.44750	-14.636	145.455	10	Western Australian Museum
LIFS215-08	UG0030	KP194066	Actinopterygii	Perciformes	Chaetodontidae	Chaetodon vagabundus	BOLD:AAB3198	04-Sep-2008	I.44701	-14.689	145.451	4.5	Australian Museum, Sydney
LIFS575-08	UG0390	KP194716	Actinopterygii	Perciformes	Chaetodontidae	Chaetodon vagabundus	BOLD:AAB3198	08-Sep-2008	I.44723	-14.636	145.455	10	Australian Museum, Sydney
LIFS576-08	UG0391	KP194982	Actinopterygii	Perciformes	Chaetodontidae	Chaetodon vagabundus	BOLD:AAB3198	08-Sep-2008	I.44723	-14.636	145.455	10	Australian Museum, Sydney
LIFSA044-08	UG0844	KP194987	Actinopterygii	Perciformes	Chaetodontidae	Chaetodon vagabundus	BOLD:AAB3198	14-Sep-2008	I.44744	-14.636	145.454	15	Australian Museum, Sydney
LIFSA101-08	UG0901	KP194194	Actinopterygii	Perciformes	Chaetodontidae	Chaetodon vagabundus	BOLD:AAB3198	15-Sep-2008	I.44747	-14.636	145.488	12	CSIRO, Australian National Fish Collection
LIFSA102-08	UG0902	KP194139	Actinopterygii	Perciformes	Chaetodontidae	Chaetodon vagabundus	BOLD:AAB3198	15-Sep-2008	I.44747	-14.636	145.488	12	Australian Museum, Sydney
LIFS462-08	UG0277	KP194160	Actinopterygii	Perciformes	Chaetodontidae	Chelmon rostratus	BOLD:AAC1139	07-Sep-2008	I.44718	-14.636	145.454	9	Australian Museum, Sydney
LIFSA043-08	UG0843	KP194888	Actinopterygii	Perciformes	Chaetodontidae	Chelmon rostratus	BOLD:AAC1139	14-Sep-2008	I.44744	-14.636	145.454	15	Australian Museum, Sydney
LIFS826-08	UG0641	KP194627	Actinopterygii	Perciformes	Chaetodontidae	Coradion chrysozonus	BOLD:AAI9398	11-Sep-2008	I.44733	-14.619	145.627	10	Australian Museum, Sydney
LIFS769-08	UG0584	KP194818	Actinopterygii	Perciformes	Chaetodontidae	Forcipiger flavissimus	BOLD:AAB5981	10-Sep-2008	I.44732	-14.619	145.627	15	Australian Museum, Sydney
LIFSA181-08	UG0982	KP194875	Actinopterygii	Perciformes	Chaetodontidae	Forcipiger flavissimus	BOLD:AAB5981	16-Sep-2008	I.44749	-14.619	145.627	15	Australian Museum, Sydney
LIFSA182-08	UG0983	KP194223	Actinopterygii	Perciformes	Chaetodontidae	Forcipiger flavissimus	BOLD:AAB5981	16-Sep-2008	I.44749	-14.619	145.627	15	Australian Museum, Sydney
LIFS288-08	UG0103	KP194304	Actinopterygii	Perciformes	Chaetodontidae	Heniochus chrysostomus	BOLD:AAC2123	05-Sep-2008	I.44710	-14.69	145.466	10	Australian Museum, Sydney
LIFS740-08	UG0555	KP194279	Actinopterygii	Perciformes	Chaetodontidae	Heniochus chrysostomus	BOLD:AAC2123	09-Sep-2008	I.44730	-14.683	145.45	5	Western Australian Museum
LIFSA092-08	UG0892	KP194488	Actinopterygii	Perciformes	Chaetodontidae	Heniochus chrysostomus	BOLD:AAC2123	15-Sep-2008	I.44747	-14.636	145.488	12	CSIRO, Australian National Fish Collection
LIFS838-08	UG0653	KP194283	Actinopterygii	Perciformes	Chaetodontidae	Heniochus varius	BOLD:ACK7853	11-Sep-2008	I.44733	-14.619	145.627	10	Australian Museum, Sydney
LIFSA200-08	UG1001	KP194651	Actinopterygii	Perciformes	Cirrhitidae	Paracirrhites forsteri	BOLD:AAC5873	16-Sep-2008	I.44749	-14.619	145.627	15	Australian Museum, Sydney
LIFSA204-08	UG1005	KP194317	Actinopterygii	Perciformes	Cirrhitidae	Paracirrhites forsteri	BOLD:AAC5873	16-Sep-2008	I.44749	-14.619	145.627	15	Australian Museum, Sydney
LIFS701-08	UG0516	KP194200	Actinopterygii	Perciformes	Gerreidae	Gerres erythrourus	BOLD:AAF5833	09-Sep-2008	I.44727	-14.652	145.452	0.4	Australian Museum, Sydney
LIFS702-08	UG0517	KP194662	Actinopterygii	Perciformes	Gerreidae	Gerres erythrourus	BOLD:AAF5833	09-Sep-2008	I.44727	-14.652	145.452	0.4	Australian Museum, Sydney
LIFS413-08	UG0228	KP194171	Actinopterygii	Perciformes	Gerreidae	Gerres longirostris	BOLD:AAE6360	06-Sep-2008	I.44716	-14.667	145.45	2	Australian Museum, Sydney
LIFS690-08	UG0505	KP194584	Actinopterygii	Perciformes	Gerreidae	Gerres oyena	BOLD:AAC1289	09-Sep-2008	I.44726	-14.652	145.451	1	Western Australian Museum
LIFS691-08	UG0506	KP194428	Actinopterygii	Perciformes	Gerreidae	Gerres oyena	BOLD:AAC1289	09-Sep-2008	I.44726	-14.652	145.451	1	CSIRO, Australian National Fish Collection
LIFS692-08	UG0507	KP194547	Actinopterygii	Perciformes	Gerreidae	Gerres oyena	BOLD:AAC1289	09-Sep-2008	I.44726	-14.652	145.451	1	CSIRO, Australian National Fish Collection
LIFS693-08	UG0508	KP194166	Actinopterygii	Perciformes	Gerreidae	Gerres oyena	BOLD:AAC1289	09-Sep-2008	I.44726	-14.652	145.451	1	Western Australian Museum
LIFS694-08	UG0509	KP194964	Actinopterygii	Perciformes	Gerreidae	Gerres oyena	BOLD:AAC1289	09-Sep-2008	I.44726	-14.652	145.451	1	Western Australian Museum
LIFS821-08	UG0636	KP194675	Actinopterygii	Perciformes	Haemulidae	Plectorhinchus albovittatus	BOLD:AAF3072	11-Sep-2008	I.44733	-14.619	145.627	10	Australian Museum, Sydney
LIFS432-08	UG0247	KP194086	Actinopterygii	Perciformes	Haemulidae	Plectorhinchus chaetodonoides	BOLD:ABZ7179	07-Sep-2008	I.44718	-14.636	145.454	9	Australian Museum, Sydney
LIFS433-08	UG0248	KP194680	Actinopterygii	Perciformes	Haemulidae	Plectorhinchus chrysotaenia	BOLD:AAH9168	07-Sep-2008	I.44718	-14.636	145.454	9	Australian Museum, Sydney
LIFS837-08	UG0652	KP194709	Actinopterygii	Perciformes	Haemulidae	Plectorhinchus flavomaculatus	BOLD:AAC4020	11-Sep-2008	I.44733	-14.619	145.627	10	Australian Museum, Sydney
LIFS598-08	UG0413	KP194953	Actinopterygii	Perciformes	Haemulidae	Plectorhinchus lessonii	BOLD:AAC9325	08-Sep-2008	I.44723	-14.636	145.455	10	Australian Museum, Sydney
LIFS431-08	UG0246	KP194979	Actinopterygii	Perciformes	Haemulidae	Plectorhinchus lineatus	BOLD:AAF2980	07-Sep-2008	I.44718	-14.636	145.454	9	Australian Museum, Sydney
LIFS595-08	UG0410	KP194011	Actinopterygii	Perciformes	Haemulidae	Plectorhinchus unicolor	BOLD:AAE2653	08-Sep-2008	I.44723	-14.636	145.455	10	Australian Museum, Sydney
LIFS597-08	UG0412	KP194530	Actinopterygii	Perciformes	Kyphosidae	Kyphosus cinerascens	BOLD:ABX5727	08-Sep-2008	I.44723	-14.636	145.455	10	Australian Museum, Sydney
LIFS829-08	UG0644	KP194085	Actinopterygii	Perciformes	Kyphosidae	Kyphosus vaigiensis	BOLD:AAC3456	11-Sep-2008	I.44733	-14.619	145.627	10	Australian Museum, Sydney
LIFS839-08	UG0654	KP194313	Actinopterygii	Perciformes	Kyphosidae	Kyphosus vaigiensis	BOLD:AAC3456	11-Sep-2008	I.44733	-14.619	145.627	10	CSIRO, Australian National Fish Collection
LIFS772-08	UG0587	KP194201	Actinopterygii	Perciformes	Lutjanidae	Aprion virescens	BOLD:AAB8692	10-Sep-2008	I.44732	-14.619	145.627	15	Australian Museum, Sydney
LIFS773-08	UG0588	KP194473	Actinopterygii	Perciformes	Lutjanidae	Aprion virescens	BOLD:AAB8692	10-Sep-2008	I.44732	-14.619	145.627	15	Australian Museum, Sydney
LIFS611-08	UG0426	KP194776	Actinopterygii	Perciformes	Lutjanidae	Lutjanus argentimaculatus	BOLD:AAB2440	08-Sep-2008	I.44723	-14.636	145.455	10	Australian Museum, Sydney
LIFS774-08	UG0589	KP194544	Actinopterygii	Perciformes	Lutjanidae	Lutjanus bohar	BOLD:AAB4501	10-Sep-2008	I.44732	-14.619	145.627	15	Australian Museum, Sydney
LIFS198-08	UG0013	KP194978	Actinopterygii	Perciformes	Lutjanidae	Lutjanus carponotatus	BOLD:AAB9713	04-Sep-2008	I.44701	-14.689	145.451	4.5	CSIRO, Australian National Fish Collection
LIFS738-08	UG0553	KP194412	Actinopterygii	Perciformes	Lutjanidae	Lutjanus carponotatus	BOLD:AAB9713	09-Sep-2008	I.44730	-14.683	145.45	5	Australian Museum, Sydney
LIFS739-08	UG0554	KP194641	Actinopterygii	Perciformes	Lutjanidae	Lutjanus carponotatus	BOLD:AAB9713	09-Sep-2008	I.44730	-14.683	145.45	5	CSIRO, Australian National Fish Collection
LIFS664-08	UG0479	KP194151	Actinopterygii	Perciformes	Lutjanidae	Lutjanus ehrenbergii	BOLD:AAB2906	09-Sep-2008	I.44726	-14.652	145.451	1	Australian Museum, Sydney
LIFS187-08	UG0002	KP194190	Actinopterygii	Perciformes	Lutjanidae	Lutjanus fulviflamma	BOLD:AAA9354	04-Sep-2008	I.44700	-14.679	145.444	4	Australian Museum, Sydney
LIFS297-08	UG0112	KP194911	Actinopterygii	Perciformes	Lutjanidae	Lutjanus fulviflamma	BOLD:AAA9354	05-Sep-2008	I.44711	-14.675	145.446		CSIRO, Australian National Fish Collection
LIFS497-08	UG0312	KP194573	Actinopterygii	Perciformes	Lutjanidae	Lutjanus fulviflamma	BOLD:AAA9354	07-Sep-2008	I.44719	-14.683	145.45	10	Australian Museum, Sydney
LIFSA169-08	UG0970	KP194186	Actinopterygii	Perciformes	Lutjanidae	Lutjanus monostigma	BOLD:AAB2907	15-Sep-2008	I.44748	-14.636	145.489	0.2	Australian Museum, Sydney
LIFS495-08	UG0310	KP194453	Actinopterygii	Perciformes	Lutjanidae	Lutjanus russellii	BOLD:AAB2904	07-Sep-2008	I.44719	-14.683	145.45	10	CSIRO, Australian National Fish Collection
LIFS496-08	UG0311	KP194625	Actinopterygii	Perciformes	Lutjanidae	Lutjanus russellii	BOLD:AAB2904	07-Sep-2008	I.44719	-14.683	145.45	10	Australian Museum, Sydney
LIFS479-08	UG0294	KP194726	Actinopterygii	Perciformes	Lutjanidae	Lutjanus vitta	BOLD:AAB5459	07-Sep-2008	I.44718	-14.636	145.454	9	Australian Museum, Sydney
LIFS770-08	UG0585	KP194656	Actinopterygii	Perciformes	Lutjanidae	Macolor niger	BOLD:AAD1796	10-Sep-2008	I.44732	-14.619	145.627	15	Australian Museum, Sydney
LIFS600-08	UG0415	KP194767	Actinopterygii	Perciformes	Mullidae	Parupeneus barberinus	BOLD:AAB5979	08-Sep-2008	I.44723	-14.636	145.455	10	Australian Museum, Sydney
LIFSA109-08	UG0909	KP194644	Actinopterygii	Perciformes	Mullidae	Parupeneus barberinus	BOLD:AAB5979	15-Sep-2008	I.44747	-14.636	145.488	12	CSIRO, Australian National Fish Collection
LIFS284-08	UG0099	KP194519	Actinopterygii	Perciformes	Mullidae	Parupeneus ciliatus	BOLD:AAC3699	05-Sep-2008	I.44710	-14.69	145.466	10	Australian Museum, Sydney
LIFS931-08	UG0739	KP194682	Actinopterygii	Perciformes	Mullidae	Parupeneus ciliatus	BOLD:AAC3699	13-Sep-2008	I.44740	-14.686	145.446	8	Australian Museum, Sydney
LIFSA108-08	UG0908	KP194642	Actinopterygii	Perciformes	Mullidae	Parupeneus crassilabris	BOLD:AAF8279	15-Sep-2008	I.44747	-14.636	145.488	12	Australian Museum, Sydney
LIFS419-08	UG0234	KP194335	Actinopterygii	Perciformes	Mullidae	Parupeneus indicus	BOLD:AAB0334	06-Sep-2008	I.44716	-14.667	145.45	2	Australian Museum, Sydney
LIFS235-08	UG0050	KP194927	Actinopterygii	Perciformes	Mullidae	Parupeneus multifasciatus	BOLD:AAB3862	05-Sep-2008	I.44706	-14.69	145.466	8	Australian Museum, Sydney
LIFS318-08	UG0133	KP194571	Actinopterygii	Perciformes	Pomacanthidae	Centropyge bicolor	BOLD:AAC0137	06-Sep-2008	I.44713	-14.673	145.477	12	Australian Museum, Sydney
LIFS375-08	UG0190	KP194144	Actinopterygii	Perciformes	Pomacanthidae	Centropyge bicolor	BOLD:AAC0137	06-Sep-2008	I.44714	-14.65	145.467	11	Australian Museum, Sydney
LIFS547-08	UG0362	KP194822	Actinopterygii	Perciformes	Pomacanthidae	Centropyge bicolor	BOLD:AAC0137	08-Sep-2008	I.44723	-14.636	145.455	10	CSIRO, Australian National Fish Collection
LIFSA210-08	UG1011	KP194839	Actinopterygii	Perciformes	Pomacanthidae	Centropyge bicolor	BOLD:AAC0137	16-Sep-2008	I.44749	-14.619	145.627	15	CSIRO, Australian National Fish Collection
LIFS801-08	UG0616	KP194208	Actinopterygii	Perciformes	Pomacanthidae	Centropyge bispinosa	BOLD:AAB7091	10-Sep-2008	I.44732	-14.619	145.627	15	Australian Museum, Sydney
LIFS802-08	UG0617	KP194240	Actinopterygii	Perciformes	Pomacanthidae	Centropyge bispinosa	BOLD:AAB7091	10-Sep-2008	I.44732	-14.619	145.627	15	Australian Museum, Sydney
LIFSA209-08	UG1010	KP195016	Actinopterygii	Perciformes	Pomacanthidae	Centropyge bispinosa	BOLD:AAB7091	16-Sep-2008	I.44749	-14.619	145.627	15	Australian Museum, Sydney
LIFSA223-08	UG1025	KP194905	Actinopterygii	Perciformes	Pomacanthidae	Centropyge bispinosa	BOLD:AAB7091	16-Sep-2008	I.44749	-14.619	145.627	15	Australian Museum, Sydney
LIFSA195-08	UG0996	KP194841	Actinopterygii	Perciformes	Pomacanthidae	Centropyge vrolikii	BOLD:AAD2580	16-Sep-2008	I.44749	-14.619	145.627	15	Australian Museum, Sydney
LIFS299-08	UG0114	KP194521	Actinopterygii	Perciformes	Pomacanthidae	Pomacanthus sexstriatus	BOLD:AAE4274	06-Sep-2008	I.44712	-14.667	145.467	10	Australian Museum, Sydney
LIFS605-08	UG0420	KP194790	Actinopterygii	Perciformes	Pomacanthidae	Pomacanthus sexstriatus	BOLD:AAE4274	08-Sep-2008	I.44723	-14.636	145.455	10	Australian Museum, Sydney
LIFS300-08	UG0115	KP194538	Actinopterygii	Perciformes	Pomacanthidae	Pygoplites diacanthus	BOLD:AAC3194	06-Sep-2008	I.44712	-14.667	145.467	10	Australian Museum, Sydney
LIFSA196-08	UG0997	KP193985	Actinopterygii	Perciformes	Pomacanthidae	Pygoplites diacanthus	BOLD:AAC3194	16-Sep-2008	I.44749	-14.619	145.627	15	Australian Museum, Sydney
LIFS186-08	UG0001	KP194673	Actinopterygii	Perciformes	Priacanthidae	Priacanthus hamrur	BOLD:AAB1643	04-Sep-2008	I.44700	-14.679	145.444	4	Australian Museum, Sydney
LIFS494-08	UG0309	KP193969	Actinopterygii	Perciformes	Priacanthidae	Priacanthus hamrur	BOLD:AAB1643	07-Sep-2008	I.44719	-14.683	145.45	10	Australian Museum, Sydney
LIFS643-08	UG0458	KP194109	Actinopterygii	Perciformes	Priacanthidae	Priacanthus hamrur	BOLD:AAB1643	08-Sep-2008	I.44724	-14.683	145.45	10	Australian Museum, Sydney
LIFS644-08	UG0459	KP194755	Actinopterygii	Perciformes	Priacanthidae	Priacanthus hamrur	BOLD:AAB1643	08-Sep-2008	I.44724	-14.683	145.45	10	CSIRO, Australian National Fish Collection
LIFS645-08	UG0460	KP194479	Actinopterygii	Perciformes	Priacanthidae	Priacanthus hamrur	BOLD:AAB1643	08-Sep-2008	I.44724	-14.683	145.45	10	Australian Museum, Sydney
LIFS376-08	UG0191	KP194546	Actinopterygii	Perciformes	Serranidae	Cephalopholis boenak	BOLD:AAB3684	06-Sep-2008	I.44714	-14.65	145.467	11	Australian Museum, Sydney
LIFS377-08	UG0192	KP194367	Actinopterygii	Perciformes	Serranidae	Cephalopholis boenak	BOLD:AAB3684	06-Sep-2008	I.44714	-14.65	145.467	11	Australian Museum, Sydney
LIFS482-08	UG0297	KP194946	Actinopterygii	Perciformes	Serranidae	Cephalopholis boenak	BOLD:AAB3684	07-Sep-2008	I.44717	-14.686	145.468	10	CSIRO, Australian National Fish Collection
LIFS621-08	UG0436	KP194149	Actinopterygii	Perciformes	Serranidae	Cephalopholis boenak	BOLD:AAB3684	08-Sep-2008	I.44724	-14.683	145.45	10	Australian Museum, Sydney
LIFS724-08	UG0539	KP194861	Actinopterygii	Perciformes	Serranidae	Cephalopholis boenak	BOLD:AAB3684	09-Sep-2008	I.44729	-14.683	145.45	5	Australian Museum, Sydney
LIFS641-08	UG0456	KP194176	Actinopterygii	Perciformes	Serranidae	Cephalopholis cyanostigma	BOLD:AAC0217	08-Sep-2008	I.44724	-14.683	145.45	10	CSIRO, Australian National Fish Collection
LIFS642-08	UG0457	KP194063	Actinopterygii	Perciformes	Serranidae	Cephalopholis cyanostigma	BOLD:AAC0217	08-Sep-2008	I.44724	-14.683	145.45	10	Australian Museum, Sydney
LIFS864-08	UG0679	KP194699	Actinopterygii	Perciformes	Serranidae	Cephalopholis microprion	BOLD:AAF0629	12-Sep-2008	I.44735	-14.686	145.452	6	Australian Museum, Sydney
LIFS319-08	UG0134	KP194101	Actinopterygii	Perciformes	Serranidae	Diploprion bifasciatum	BOLD:AAC9922	06-Sep-2008	I.44713	-14.673	145.477	12	Australian Museum, Sydney
LIFSA249-08	UG1051	KP194601	Actinopterygii	Perciformes	Serranidae	Diploprion bifasciatum	BOLD:AAC9922	17-Sep-2008	I.44750	-14.636	145.455	10	Australian Museum, Sydney
LIFS420-08	UG0235	KP194844	Actinopterygii	Perciformes	Serranidae	Epinephelus maculatus	BOLD:AAE1869	06-Sep-2008	I.44715	-14.65	145.467	20	Australian Museum, Sydney
LIFS674-08	UG0489	KP194629	Actinopterygii	Perciformes	Serranidae	Epinephelus malabaricus	BOLD:AAB8389	09-Sep-2008	I.44726	-14.652	145.451	1	Australian Museum, Sydney
LIFS697-08	UG0512	KP194282	Actinopterygii	Perciformes	Serranidae	Epinephelus malabaricus	BOLD:AAB8389	09-Sep-2008	I.44726	-14.652	145.451	1	Australian Museum, Sydney
LIFS727-08	UG0542	KP194568	Actinopterygii	Perciformes	Serranidae	Epinephelus ongus	BOLD:AAC2802	09-Sep-2008	I.44729	-14.683	145.45	5	Australian Museum, Sydney
LIFS606-08	UG0421	KP194704	Actinopterygii	Perciformes	Serranidae	Plectropomus laevis	BOLD:AAF8874	08-Sep-2008	I.44723	-14.636	145.455	10	Australian Museum, Sydney
LIFS238-08	UG0053	KP194932	Actinopterygii	Perciformes	Serranidae	Plectropomus leopardus	BOLD:AAC9348	05-Sep-2008	I.44706	-14.69	145.466	8	Australian Museum, Sydney
LIFS398-08	UG0213	KP194748	Actinopterygii	Perciformes	Serranidae	Pseudogramma polyacantha	BOLD:AAC5137	06-Sep-2008	I.44714	-14.65	145.467	11	Australian Museum, Sydney
LIFS399-08	UG0214	KP194323	Actinopterygii	Perciformes	Serranidae	Pseudogramma polyacantha	BOLD:AAC5137	06-Sep-2008	I.44714	-14.65	145.467	11	Australian Museum, Sydney
LIFS796-08	UG0611	KP194006	Actinopterygii	Perciformes	Serranidae	Pseudogramma polyacantha	BOLD:AAC5137	10-Sep-2008	I.44732	-14.619	145.627	15	Australian Museum, Sydney
LIFS797-08	UG0612	KP194268	Actinopterygii	Perciformes	Serranidae	Pseudogramma polyacantha	BOLD:AAC5137	10-Sep-2008	I.44732	-14.619	145.627	15	Australian Museum, Sydney
LIFS765-08	UG0580	KP194212	Actinopterygii	Perciformes	Siganidae	Siganus corallinus	BOLD:AAC8755	10-Sep-2008	I.44732	-14.619	145.627	15	Australian Museum, Sydney
LIFSA103-08	UG0903	KP194871	Actinopterygii	Perciformes	Siganidae	Siganus corallinus	BOLD:AAC8755	15-Sep-2008	I.44747	-14.636	145.488	12	Australian Museum, Sydney
LIFS302-08	UG0117	KP194691	Actinopterygii	Perciformes	Siganidae	Siganus doliatus	BOLD:AAC8755	06-Sep-2008	I.44712	-14.667	145.467	10	Australian Museum, Sydney
LIFS416-08	UG0231	KP194503	Actinopterygii	Perciformes	Siganidae	Siganus lineatus	BOLD:AAB2342	06-Sep-2008	I.44716	-14.667	145.45	2	Australian Museum, Sydney
LIFS417-08	UG0232	KP194724	Actinopterygii	Perciformes	Siganidae	Siganus lineatus	BOLD:AAB2342	06-Sep-2008	I.44716	-14.667	145.45	2	CSIRO, Australian National Fish Collection
LIFS418-08	UG0233	KP194450	Actinopterygii	Perciformes	Siganidae	Siganus lineatus	BOLD:AAB2342	06-Sep-2008	I.44716	-14.667	145.45	2	Australian Museum, Sydney
LIFSA269-08	UG1071	KP194669	Actinopterygii	Perciformes	Siganidae	Siganus punctatissimus	BOLD:AAJ6675	17-Sep-2008	I.44750	-14.636	145.455	10	Australian Museum, Sydney
LIFS764-08	UG0579	KP194265	Actinopterygii	Perciformes	Siganidae	Siganus punctatus	BOLD:AAB2341	10-Sep-2008	I.44732	-14.619	145.627	15	Australian Museum, Sydney
LIFS741-08	UG0556	KP194712	Actinopterygii	Perciformes	Siganidae	Siganus vulpinus	BOLD:AAD9299	09-Sep-2008	I.44730	-14.683	145.45	5	Australian Museum, Sydney
LIFS665-08	UG0480	KP194242	Actinopterygii	Perciformes	Terapontidae	Amniataba caudavittata	BOLD:AAE2733	09-Sep-2008	I.44726	-14.652	145.451	1	Australian Museum, Sydney
LIFS667-08	UG0482	KP194348	Actinopterygii	Perciformes	Terapontidae	Amniataba caudavittata	BOLD:AAE2733	09-Sep-2008	I.44726	-14.652	145.451	1	CSIRO, Australian National Fish Collection
LIFS669-08	UG0484	KP194540	Actinopterygii	Perciformes	Terapontidae	Amniataba caudavittata	BOLD:AAE2733	09-Sep-2008	I.44726	-14.652	145.451	1	Australian Museum, Sydney
LIFS666-08	UG0481	KP194137	Actinopterygii	Perciformes	Terapontidae	Amniataba caudavittata	BOLD:AAE2734	09-Sep-2008	I.44726	-14.652	145.451	1	Australian Museum, Sydney
LIFS668-08	UG0483	KP194301	Actinopterygii	Perciformes	Terapontidae	Amniataba caudavittata	BOLD:AAE2734	09-Sep-2008	I.44726	-14.652	145.451	1	CSIRO, Australian National Fish Collection
LIFS659-08	UG0474	KP194928	Actinopterygii	Perciformes	Terapontidae	Terapon jarbua	BOLD:AAA9354	09-Sep-2008	I.44726	-14.652	145.451	1	CSIRO, Australian National Fish Collection
LIFS660-08	UG0475	KP194261	Actinopterygii	Perciformes	Terapontidae	Terapon jarbua	BOLD:AAA9354	09-Sep-2008	I.44726	-14.652	145.451	1	CSIRO, Australian National Fish Collection
LIFS661-08	UG0476	KP194256	Actinopterygii	Perciformes	Terapontidae	Terapon jarbua	BOLD:AAA9354	09-Sep-2008	I.44726	-14.652	145.451	1	Australian Museum, Sydney
LIFS662-08	UG0477	KP194552	Actinopterygii	Perciformes	Terapontidae	Terapon jarbua	BOLD:AAA9354	09-Sep-2008	I.44726	-14.652	145.451	1	Australian Museum, Sydney
LIFS663-08	UG0478	KP194285	Actinopterygii	Pleuronectiformes	Bothidae	Bothus pantherinus	BOLD:AAC9155	09-Sep-2008	I.44726	-14.652	145.451	1	Australian Museum, Sydney
LIFS836-08	UG0651	KP194447	Actinopterygii	Scombriformes	Scombridae	Grammatorcynus bicarinatus	BOLD:AAF7538	11-Sep-2008	I.44733	-14.619	145.627	10	Australian Museum, Sydney
LIFS831-08	UG0646	KP194934	Actinopterygii	Scombriformes	Scombridae	Scomberomorus commerson	BOLD:AAB5512	11-Sep-2008	I.44733	-14.619	145.627	10	Australian Museum, Sydney
LIFS629-08	UG0444	JX488220	Actinopterygii	Scorpaeniformes	Platycephalidae	Onigocia sibogae	BOLD:AAE1070	08-Sep-2008	I.44724	-14.683	145.45	10	CSIRO, Australian National Fish Collection
LIFS708-08	UG0523	JX488141	Actinopterygii	Scorpaeniformes	Platycephalidae	Platycephalus westraliae	BOLD:AAC6506	09-Sep-2008	I.44727	-14.652	145.452	0.4	CSIRO, Australian National Fish Collection
LIFS373-08	UG0188	JX488178	Actinopterygii	Scorpaeniformes	Platycephalidae	Sunagocia arenicola	BOLD:AAJ0441	06-Sep-2008	I.44714	-14.65	145.467	11	Australian Museum, Sydney
LIFS520-08	UG0335	KP194456	Actinopterygii	Scorpaeniformes	Scorpaenidae	Dendrochirus zebra	BOLD:AAB2673	07-Sep-2008	I.44721	-14.669	145.446	3	Australian Museum, Sydney
LIFS521-08	UG0336	KP194681	Actinopterygii	Scorpaeniformes	Scorpaenidae	Dendrochirus zebra	BOLD:AAB2673	07-Sep-2008	I.44721	-14.669	145.446	3	Australian Museum, Sydney
LIFSA037-08	UG0837	KP194858	Actinopterygii	Scorpaeniformes	Scorpaenidae	Dendrochirus zebra	BOLD:AAB2673	14-Sep-2008	I.44743	-14.683	145.45	3	Australian Museum, Sydney
LIFSA019-08	UG0819	KP194700	Actinopterygii	Scorpaeniformes	Scorpaenidae	Parascorpaena mossambica	BOLD:AAD1491	13-Sep-2008	I.44742	-14.667	145.467	0.5	Australian Museum, Sydney
LIFSA021-08	UG0821	KP194576	Actinopterygii	Scorpaeniformes	Scorpaenidae	Parascorpaena mossambica	BOLD:AAD1491	13-Sep-2008	I.44742	-14.667	145.467	0.5	Australian Museum, Sydney
LIFSA057-08	UG0857	KP194701	Actinopterygii	Scorpaeniformes	Scorpaenidae	Parascorpaena mossambica	BOLD:AAD1491	14-Sep-2008	I.44743	-14.683	145.45	3	Australian Museum, Sydney
LIFSA148-08	UG0948	KP194747	Actinopterygii	Scorpaeniformes	Scorpaenidae	Parascorpaena mossambica	BOLD:AAD1491	15-Sep-2008	I.44748	-14.636	145.489	0.2	Australian Museum, Sydney
LIFS845-08	UG0660	KP194970	Actinopterygii	Scorpaeniformes	Scorpaenidae	Pterois volitans	BOLD:AAB2675	11-Sep-2008	I.44733	-14.619	145.627	10	Australian Museum, Sydney
LIFS817-08	UG0632	KP194206	Actinopterygii	Scorpaeniformes	Scorpaenidae	Scorpaena sp.	BOLD:AAE9847	10-Sep-2008	I.44732	-14.619	145.627	15	Australian Museum, Sydney
LIFS408-08	UG0223	KP194420	Actinopterygii	Scorpaeniformes	Scorpaenidae	Scorpaenopsis venosa	BOLD:AAD9168	06-Sep-2008	I.44714	-14.65	145.467	11	Australian Museum, Sydney
LIFS522-08	UG0337	KP194807	Actinopterygii	Scorpaeniformes	Scorpaenidae	Sebastapistes strongia	BOLD:AAC4545	07-Sep-2008	I.44721	-14.669	145.446	3	Australian Museum, Sydney
LIFSA022-08	UG0822	KP194235	Actinopterygii	Scorpaeniformes	Scorpaenidae	Sebastapistes strongia	BOLD:AAC4545	13-Sep-2008	I.44742	-14.667	145.467	0.5	Australian Museum, Sydney
LIFSA023-08	UG0823	KP194414	Actinopterygii	Scorpaeniformes	Scorpaenidae	Sebastapistes strongia	BOLD:AAC4545	13-Sep-2008	I.44742	-14.667	145.467	0.5	Australian Museum, Sydney
LIFSA024-08	UG0824	KP194351	Actinopterygii	Scorpaeniformes	Scorpaenidae	Sebastapistes strongia	BOLD:AAC4545	13-Sep-2008	I.44742	-14.667	145.467	0.5	Australian Museum, Sydney
LIFSA025-08	UG0825	KP194311	Actinopterygii	Scorpaeniformes	Scorpaenidae	Sebastapistes strongia	BOLD:AAC4545	13-Sep-2008	I.44742	-14.667	145.467	0.5	Australian Museum, Sydney
LIFSA026-08	UG0826	KP194033	Actinopterygii	Scorpaeniformes	Scorpaenidae	Sebastapistes strongia	BOLD:AAC4545	13-Sep-2008	I.44742	-14.667	145.467	0.5	Australian Museum, Sydney
LIFS223-08	UG0038	KP194307	Actinopterygii	Spariformes	Lethrinidae	Lethrinus atkinsoni	BOLD:ABY5451	05-Sep-2008	I.44704	-14.686	145.441	5	Australian Museum, Sydney
LIFS498-08	UG0313	HM423535	Actinopterygii	Spariformes	Lethrinidae	Lethrinus atkinsoni	BOLD:ABY5451	07-Sep-2008	I.44719	-14.683	145.45	10	Australian Museum, Sydney
LIFSA074-08	UG0874	KP194639	Actinopterygii	Spariformes	Lethrinidae	Lethrinus atkinsoni	BOLD:ABY5451	14-Sep-2008	I.44745	-14.669	145.446	0.2	Australian Museum, Sydney
LIFSA075-08	UG0875	KP194152	Actinopterygii	Spariformes	Lethrinidae	Lethrinus atkinsoni	BOLD:ABY5451	14-Sep-2008	I.44745	-14.669	145.446	0.2	Australian Museum, Sydney
LIFS218-08	UG0033	HM423533	Actinopterygii	Spariformes	Lethrinidae	Lethrinus harak	BOLD:AAC1520	05-Sep-2008	I.44702	-14.675	145.446	3	Australian Museum, Sydney
LIFS517-08	UG0332	KP194209	Actinopterygii	Spariformes	Lethrinidae	Lethrinus harak	BOLD:AAC1520	07-Sep-2008	I.44721	-14.669	145.446	3	Australian Museum, Sydney
LIFS221-08	UG0036	KP194582	Actinopterygii	Spariformes	Lethrinidae	Lethrinus obsoletus	BOLD:AAC1522	05-Sep-2008	I.44703	-14.691	145.446	8	Australian Museum, Sydney
LIFS231-08	UG0046	KP194321	Actinopterygii	Spariformes	Lethrinidae	Lethrinus obsoletus	BOLD:AAC1522	05-Sep-2008	I.44706	-14.69	145.466	8	Australian Museum, Sydney
LIFS843-08	UG0658	KP194670	Actinopterygii	Spariformes	Lethrinidae	Lethrinus obsoletus	BOLD:AAC1522	11-Sep-2008	I.44733	-14.619	145.627	10	Australian Museum, Sydney
LIFS844-08	UG0659	KP194013	Actinopterygii	Spariformes	Lethrinidae	Lethrinus obsoletus	BOLD:AAC1522	11-Sep-2008	I.44733	-14.619	145.627	10	CSIRO, Australian National Fish Collection
LIFS850-08	UG0665	KP194475	Actinopterygii	Spariformes	Lethrinidae	Lethrinus obsoletus	BOLD:AAC1522	11-Sep-2008	I.44711	-14.675	145.446		Australian Museum, Sydney
LIFS868-08	UG0683	HM877646	Actinopterygii	Spariformes	Lethrinidae	Lethrinus obsoletus	BOLD:AAC1522	12-Sep-2008	I.44735	-14.686	145.452	6	Western Australian Museum
LIFS424-08	UG0239	KP194174	Actinopterygii	Spariformes	Lethrinidae	Lethrinus ravus	BOLD:AAC7349	06-Sep-2008	I.44715	-14.65	145.467	20	Australian Museum, Sydney
LIFS851-08	UG0666	KP194721	Actinopterygii	Spariformes	Lethrinidae	Lethrinus ravus	BOLD:AAC7349	11-Sep-2008	I.44711	-14.675	145.446		CSIRO, Australian National Fish Collection
LIFS421-08	UG0236	KP194087	Actinopterygii	Spariformes	Lethrinidae	Lethrinus semicinctus	BOLD:AAC7350	06-Sep-2008	I.44715	-14.65	145.467	20	Australian Museum, Sydney
LIFS422-08	UG0237	KP194164	Actinopterygii	Spariformes	Lethrinidae	Lethrinus semicinctus	BOLD:AAC7350	06-Sep-2008	I.44715	-14.65	145.467	20	Australian Museum, Sydney
LIFSA071-08	UG0871	KP194924	Actinopterygii	Spariformes	Lethrinidae	Lethrinus xanthochilus	BOLD:AAC1546	14-Sep-2008	I.44745	-14.669	145.446	0.2	Australian Museum, Sydney
LIFS766-08	UG0581	KP194990	Actinopterygii	Spariformes	Lethrinidae	Monotaxis heterodon	BOLD:AAC3268	10-Sep-2008	I.44732	-14.619	145.627	15	Australian Museum, Sydney
LIFS932-08	UG0740	KP194445	Actinopterygii	Spariformes	Lethrinidae	Monotaxis heterodon	BOLD:AAC3268	13-Sep-2008	I.44740	-14.686	145.446	8	CSIRO, Australian National Fish Collection
LIFSA205-08	UG1006	KP195018	Actinopterygii	Spariformes	Lethrinidae	Monotaxis heterodon	BOLD:AAC3268	16-Sep-2008	I.44749	-14.619	145.627	15	CSIRO, Australian National Fish Collection
LIFS199-08	UG0014	KP194048	Actinopterygii	Spariformes	Nemipteridae	Scolopsis bilineata	BOLD:AAC2480	04-Sep-2008	I.44701	-14.689	145.451	4.5	Australian Museum, Sydney
LIFS203-08	UG0018	KP194077	Actinopterygii	Spariformes	Nemipteridae	Scolopsis bilineata	BOLD:AAC2480	04-Sep-2008	I.44701	-14.689	145.451	4.5	Australian Museum, Sydney
LIFS217-08	UG0032	KP194245	Actinopterygii	Spariformes	Nemipteridae	Scolopsis bilineata	BOLD:AAC2480	04-Sep-2008	I.44701	-14.689	145.451	4.5	Australian Museum, Sydney
LIFS224-08	UG0039	KP194617	Actinopterygii	Spariformes	Nemipteridae	Scolopsis bilineata	BOLD:AAC2480	05-Sep-2008	I.44704	-14.686	145.441	5	CSIRO, Australian National Fish Collection
LIFS372-08	UG0187	KP194753	Actinopterygii	Spariformes	Nemipteridae	Scolopsis bilineata	BOLD:AAC2480	06-Sep-2008	I.44714	-14.65	145.467	11	Australian Museum, Sydney
LIFS558-08	UG0373	KP194923	Actinopterygii	Spariformes	Nemipteridae	Scolopsis bilineata	BOLD:AAC2480	08-Sep-2008	I.44723	-14.636	145.455	10	Australian Museum, Sydney
LIFSA270-08	UG1072	KP194511	Actinopterygii	Spariformes	Nemipteridae	Scolopsis bilineata	BOLD:AAC2480	17-Sep-2008	I.44750	-14.636	145.455	10	Western Australian Museum
LIFS446-08	UG0261	KP194963	Actinopterygii	Spariformes	Nemipteridae	Scolopsis lineata	BOLD:AAD6276	07-Sep-2008	I.44718	-14.636	145.454	9	Australian Museum, Sydney
LIFS447-08	UG0262	KP194080	Actinopterygii	Spariformes	Nemipteridae	Scolopsis lineata	BOLD:AAD6276	07-Sep-2008	I.44718	-14.636	145.454	9	Australian Museum, Sydney
LIFS473-08	UG0288	KP194842	Actinopterygii	Spariformes	Nemipteridae	Scolopsis margaritifera	BOLD:AAI0755	07-Sep-2008	I.44718	-14.636	145.454	9	Australian Museum, Sydney
LIFS858-08	UG0673	KP194068	Actinopterygii	Spariformes	Nemipteridae	Scolopsis margaritifera	BOLD:AAI0755	12-Sep-2008	I.44735	-14.686	145.452	6	CSIRO, Australian National Fish Collection
LIFS219-08	UG0034	KP194653	Actinopterygii	Spariformes	Nemipteridae	Scolopsis monogramma	BOLD:AAB7394	05-Sep-2008	I.44703	-14.691	145.446	8	Australian Museum, Sydney
LIFS220-08	UG0035	KP194566	Actinopterygii	Spariformes	Nemipteridae	Scolopsis monogramma	BOLD:AAB7394	05-Sep-2008	I.44703	-14.691	145.446	8	Australian Museum, Sydney
LIFS425-08	UG0240	KP195008	Actinopterygii	Spariformes	Nemipteridae	Scolopsis monogramma	BOLD:AAB7394	06-Sep-2008	I.44715	-14.65	145.467	20	Australian Museum, Sydney
LIFS703-08	UG0518	JX887790	Actinopterygii	Spariformes	Sillaginidae	Sillago ciliata	BOLD:AAB8917	09-Sep-2008	I.44727	-14.652	145.452	0.4	Australian Museum, Sydney
LIFS704-08	UG0519	JX887791	Actinopterygii	Spariformes	Sillaginidae	Sillago ciliata	BOLD:AAB8917	09-Sep-2008	I.44727	-14.652	145.452	0.4	Australian Museum, Sydney
LIFS705-08	UG0520	JX887794	Actinopterygii	Spariformes	Sillaginidae	Sillago ciliata	BOLD:AAB8917	09-Sep-2008	I.44727	-14.652	145.452	0.4	Australian Museum, Sydney
LIFS706-08	UG0521	JX887793	Actinopterygii	Spariformes	Sillaginidae	Sillago ciliata	BOLD:AAB8917	09-Sep-2008	I.44727	-14.652	145.452	0.4	CSIRO, Australian National Fish Collection
LIFS707-08	UG0522	JX887788	Actinopterygii	Spariformes	Sillaginidae	Sillago ciliata	BOLD:AAB8917	09-Sep-2008	I.44727	-14.652	145.452	0.4	CSIRO, Australian National Fish Collection
LIFSA202-08	UG1003	KP194314	Actinopterygii	Syngnathiformes	Aulostomidae	Aulostomus chinensis	BOLD:AAB9194	16-Sep-2008	I.44749	-14.619	145.627	15	Australian Museum, Sydney
LIFS530-08	UG0345	KP194676	Actinopterygii	Syngnathiformes	Centriscidae	Aeoliscus strigatus	BOLD:AAD3574	08-Sep-2008	I.44722	-14.686	145.467	7	Australian Museum, Sydney
LIFS531-08	UG0346	KP194496	Actinopterygii	Syngnathiformes	Centriscidae	Aeoliscus strigatus	BOLD:AAD3574	08-Sep-2008	I.44722	-14.686	145.467	7	Australian Museum, Sydney
LIFS532-08	UG0347	KP194421	Actinopterygii	Syngnathiformes	Centriscidae	Aeoliscus strigatus	BOLD:AAD3574	08-Sep-2008	I.44722	-14.686	145.467	7	CSIRO, Australian National Fish Collection
LIFS533-08	UG0348	KP194774	Actinopterygii	Syngnathiformes	Centriscidae	Aeoliscus strigatus	BOLD:AAD3574	08-Sep-2008	I.44722	-14.686	145.467	7	Australian Museum, Sydney
LIFS543-08	UG0358	KP194401	Actinopterygii	Syngnathiformes	Syngnathidae	Corythoichthys amplexus	BOLD:AAE9792	08-Sep-2008	I.44722	-14.686	145.467	7	Australian Museum, Sydney
LIFSA041-08	UG0841	KP194299	Actinopterygii	Syngnathiformes	Syngnathidae	Doryrhamphus melanopleura	BOLD:AAD0561	14-Sep-2008	I.44743	-14.683	145.45	3	Australian Museum, Sydney
LIFS403-08	UG0218	KP194461	Actinopterygii	Syngnathiformes	Syngnathidae	Halicampus nitidus	BOLD:AAY1899	06-Sep-2008	I.44714	-14.65	145.467	11	Australian Museum, Sydney
LIFS222-08	UG0037	KP194847	Actinopterygii	Tetraodontiformes	Balistidae	Abalistes stellatus	BOLD:ACK7828	05-Sep-2008	I.44703	-14.691	145.446	8	Australian Museum, Sydney
LIFS601-08	UG0416	KP194684	Actinopterygii	Tetraodontiformes	Balistidae	Balistapus undulatus	BOLD:AAC2755	08-Sep-2008	I.44723	-14.636	145.455	10	Australian Museum, Sydney
LIFS870-08	UG0685	KP194375	Actinopterygii	Tetraodontiformes	Balistidae	Balistoides viridescens	BOLD:AAD0474	12-Sep-2008	I.44736	-14.669	145.446	1.5	Australian Museum, Sydney
LIFSA068-08	UG0868	KP194205	Actinopterygii	Tetraodontiformes	Balistidae	Balistoides viridescens	BOLD:AAD0474	14-Sep-2008	I.44745	-14.669	145.446	0.2	Western Australian Museum
LIFS305-08	UG0120	KP194907	Actinopterygii	Tetraodontiformes	Balistidae	Pseudobalistes fuscus	BOLD:ACZ6203	06-Sep-2008	I.44713	-14.673	145.477	12	Australian Museum, Sydney
LIFS415-08	UG0230	KP194632	Actinopterygii	Tetraodontiformes	Balistidae	Rhinecanthus aculeatus	BOLD:AAB6992	06-Sep-2008	I.44716	-14.667	145.45	2	Australian Museum, Sydney
LIFS945-08	UG0753	KP194770	Actinopterygii	Tetraodontiformes	Balistidae	Rhinecanthus aculeatus	BOLD:AAB6992	13-Sep-2008	I.44740	-14.686	145.446	8	Australian Museum, Sydney
LIFSA035-08	UG0835	KP194589	Actinopterygii	Tetraodontiformes	Balistidae	Rhinecanthus aculeatus	BOLD:AAB6992	13-Sep-2008	I.44739	-14.683	145.45	3	Western Australian Museum
LIFS237-08	UG0052	KP194652	Actinopterygii	Tetraodontiformes	Balistidae	Sufflamen chrysopterum	BOLD:AAB1339	05-Sep-2008	I.44706	-14.69	145.466	8	Australian Museum, Sydney
LIFS555-08	UG0370	KP194318	Actinopterygii	Tetraodontiformes	Balistidae	Sufflamen chrysopterum	BOLD:AAB1339	08-Sep-2008	I.44723	-14.636	145.455	10	Australian Museum, Sydney
LIFS716-08	UG0531	KP194019	Actinopterygii	Tetraodontiformes	Balistidae	Sufflamen chrysopterum	BOLD:AAB1339	09-Sep-2008	I.44728	-14.633	145.45	8	Australian Museum, Sydney
LIFS927-08	UG0735	KP194103	Actinopterygii	Tetraodontiformes	Balistidae	Sufflamen chrysopterum	BOLD:AAB1339	13-Sep-2008	I.44740	-14.686	145.446	8	Australian Museum, Sydney
LIFS935-08	UG0743	KP194746	Actinopterygii	Tetraodontiformes	Balistidae	Sufflamen chrysopterum	BOLD:AAB1339	13-Sep-2008	I.44740	-14.686	145.446	8	Australian Museum, Sydney
LIFSA029-08	UG0829	KP194961	Actinopterygii	Tetraodontiformes	Balistidae	Sufflamen chrysopterum	BOLD:AAB1339	13-Sep-2008	I.44739	-14.683	145.45	3	Western Australian Museum
LIFSA262-08	UG1064	KP194514	Actinopterygii	Tetraodontiformes	Balistidae	Sufflamen chrysopterum	BOLD:AAB1339	17-Sep-2008	I.44750	-14.636	145.455	10	Western Australian Museum
LIFS960-08	UG0768	KP194603	Actinopterygii	Tetraodontiformes	Diodontidae	Diodon hystrix	BOLD:AAB0446	13-Sep-2008	I.44739	-14.683	145.45	3	Australian Museum, Sydney
LIFSA028-08	UG0828	KP195001	Actinopterygii	Tetraodontiformes	Diodontidae	Diodon hystrix	BOLD:AAB0446	13-Sep-2008	I.44739	-14.683	145.45	3	Australian Museum, Sydney
LIFS298-08	UG0113	KP194366	Actinopterygii	Tetraodontiformes	Monacanthidae	Cantherhines pardalis	BOLD:AAB9564	06-Sep-2008	I.44712	-14.667	145.467	10	Australian Museum, Sydney
LIFS304-08	UG0119	KP194791	Actinopterygii	Tetraodontiformes	Monacanthidae	Cantherhines pardalis	BOLD:AAB9564	06-Sep-2008	I.44712	-14.667	145.467	10	Western Australian Museum
LIFS946-08	UG0754	KP194382	Actinopterygii	Tetraodontiformes	Monacanthidae	Oxymonacanthus longirostris	BOLD:AAC8454	13-Sep-2008	I.44740	-14.686	145.446	8	Australian Museum, Sydney
LIFS947-08	UG0755	KP194835	Actinopterygii	Tetraodontiformes	Monacanthidae	Oxymonacanthus longirostris	BOLD:AAC8454	13-Sep-2008	I.44740	-14.686	145.446	8	Australian Museum, Sydney
LIFSA036-08	UG0836	KP194258	Actinopterygii	Tetraodontiformes	Monacanthidae	Paraluteres prionurus	BOLD:AAC3185	13-Sep-2008	I.44739	-14.683	145.45	3	Western Australian Museum
LIFSA267-08	UG1069	KP194657	Actinopterygii	Tetraodontiformes	Monacanthidae	Paraluteres prionurus	BOLD:AAC3185	17-Sep-2008	I.44750	-14.636	145.455	10	Western Australian Museum
LIFSA268-08	UG1070	KP194534	Actinopterygii	Tetraodontiformes	Monacanthidae	Paraluteres prionurus	BOLD:AAC3185	17-Sep-2008	I.44750	-14.636	145.455	10	Western Australian Museum
LIFS378-08	UG0193	KP194284	Actinopterygii	Tetraodontiformes	Monacanthidae	Pervagor janthinosoma	BOLD:ACV5758	06-Sep-2008	I.44714	-14.65	145.467	11	Western Australian Museum
LIFS732-08	UG0547	KP194966	Actinopterygii	Tetraodontiformes	Monacanthidae	Rudarius minutus	BOLD:AAI0998	09-Sep-2008	I.44729	-14.683	145.45	5	Western Australian Museum
LIFS733-08	UG0548	KP194062	Actinopterygii	Tetraodontiformes	Monacanthidae	Rudarius minutus	BOLD:AAI0998	09-Sep-2008	I.44729	-14.683	145.45	5	Western Australian Museum
LIFS248-08	UG0063	KP194783	Actinopterygii	Tetraodontiformes	Ostraciidae	Ostracion cubicus	BOLD:AAC2246	05-Sep-2008	I.44708	-14.697	145.451	4	Australian Museum, Sydney
LIFS480-08	UG0295	KP194009	Actinopterygii	Tetraodontiformes	Ostraciidae	Ostracion cubicus	BOLD:AAC2246	07-Sep-2008	I.44717	-14.686	145.468	10	CSIRO, Australian National Fish Collection
LIFSA192-08	UG0993	KP194513	Actinopterygii	Tetraodontiformes	Ostraciidae	Ostracion meleagris	BOLD:AAC0811	16-Sep-2008	I.44749	-14.619	145.627	15	Australian Museum, Sydney
LIFS518-08	UG0333	KP194931	Actinopterygii	Tetraodontiformes	Tetraodontidae	Arothron hispidus	BOLD:AAB9202	07-Sep-2008	I.44721	-14.669	145.446	3	Australian Museum, Sydney
LIFS519-08	UG0334	KP194342	Actinopterygii	Tetraodontiformes	Tetraodontidae	Arothron manilensis	BOLD:AAD2857	07-Sep-2008	I.44721	-14.669	145.446	3	Australian Museum, Sydney
LIFS285-08	UG0100	KP194217	Actinopterygii	Tetraodontiformes	Tetraodontidae	Arothron nigropunctatus	BOLD:AAB5886	05-Sep-2008	I.44710	-14.69	145.466	10	Australian Museum, Sydney
LIFSA091-08	UG0891	KP194084	Actinopterygii	Tetraodontiformes	Tetraodontidae	Arothron nigropunctatus	BOLD:AAB5886	15-Sep-2008	I.44747	-14.636	145.488	12	Australian Museum, Sydney
LIFSA189-08	UG0990	KP194705	Actinopterygii	Tetraodontiformes	Tetraodontidae	Arothron nigropunctatus	BOLD:AAB5886	16-Sep-2008	I.44749	-14.619	145.627	15	Australian Museum, Sydney
LIFSA190-08	UG0991	KP194498	Actinopterygii	Tetraodontiformes	Tetraodontidae	Arothron nigropunctatus	BOLD:AAB5886	16-Sep-2008	I.44749	-14.619	145.627	15	CSIRO, Australian National Fish Collection
LIFSA191-08	UG0992	KP194880	Actinopterygii	Tetraodontiformes	Tetraodontidae	Arothron nigropunctatus	BOLD:AAB5886	16-Sep-2008	I.44749	-14.619	145.627	15	Australian Museum, Sydney
LIFS871-08	UG0686	KP194667	Actinopterygii	Tetraodontiformes	Tetraodontidae	Canthigaster bennetti	BOLD:AAC6218	12-Sep-2008	I.44736	-14.669	145.446	1.5	Australian Museum, Sydney
LIFS949-08	UG0757	KP194621	Actinopterygii	Tetraodontiformes	Tetraodontidae	Canthigaster bennetti	BOLD:AAC6218	13-Sep-2008	I.44740	-14.686	145.446	8	Australian Museum, Sydney
LIFS950-08	UG0758	KP194523	Actinopterygii	Tetraodontiformes	Tetraodontidae	Canthigaster bennetti	BOLD:AAC6218	13-Sep-2008	I.44740	-14.686	145.446	8	CSIRO, Australian National Fish Collection
LIFS951-08	UG0759	HM387139	Actinopterygii	Tetraodontiformes	Tetraodontidae	Canthigaster bennetti	BOLD:AAC6218	13-Sep-2008	I.44742	-14.667	145.467	0.5	Australian Museum, Sydney
LIFS962-08	UG0770	KP194387	Actinopterygii	Tetraodontiformes	Tetraodontidae	Canthigaster bennetti	BOLD:AAC6218	13-Sep-2008	I.44739	-14.683	145.45	3	Australian Museum, Sydney
LIFS464-08	UG0279	KP194225	Actinopterygii	Tetraodontiformes	Tetraodontidae	Canthigaster solandri	BOLD:AAD2223	07-Sep-2008	I.44718	-14.636	145.454	9	Australian Museum, Sydney
LIFS752-08	UG0567	KP194702	Actinopterygii	Tetraodontiformes	Tetraodontidae	Canthigaster solandri	BOLD:AAD2223	10-Sep-2008	I.44731	-14.633	145.45		Australian Museum, Sydney
LIFS880-08	UG0695	KP194162	Actinopterygii	Tetraodontiformes	Tetraodontidae	Canthigaster solandri	BOLD:AAD2223	12-Sep-2008	I.44736	-14.669	145.446	1.5	Australian Museum, Sydney
LIFSA259-08	UG1061	KP194272	Actinopterygii	Tetraodontiformes	Tetraodontidae	Canthigaster solandri	BOLD:AAD2223	17-Sep-2008	I.44750	-14.636	145.455	10	Western Australian Museum
LIFS557-08	UG0372	KP194992	Actinopterygii	Tetraodontiformes	Tetraodontidae	Canthigaster valentini	BOLD:AAC9721	08-Sep-2008	I.44723	-14.636	145.455	10	Australian Museum, Sydney
LIFS314-08	UG0129	KP194914	Actinopterygii	Trachiniformes	Pinguipedidae	Parapercis australis	BOLD:AAE3575	06-Sep-2008	I.44713	-14.673	145.477	12	Australian Museum, Sydney
LIFS511-08	UG0326	KP194623	Actinopterygii	Trachiniformes	Pinguipedidae	Parapercis australis	BOLD:AAE3575	07-Sep-2008	I.44720	-14.683	145.45	10	Australian Museum, Sydney
LIFS890-08	UG0705	KP194175	Actinopterygii	Trachiniformes	Pinguipedidae	Parapercis australis	BOLD:AAE3575	12-Sep-2008	I.44738	-14.683	145.45	2	Australian Museum, Sydney
LIFS965-08	UG0773	KP194452	Actinopterygii	Trachiniformes	Pinguipedidae	Parapercis australis	BOLD:AAE3575	13-Sep-2008	I.44739	-14.683	145.45	3	Australian Museum, Sydney
LIFS966-08	UG0774	KP195006	Actinopterygii	Trachiniformes	Pinguipedidae	Parapercis australis	BOLD:AAE3575	13-Sep-2008	I.44739	-14.683	145.45	3	Australian Museum, Sydney
LIFS243-08	UG0058	KP194869	Actinopterygii	Trachiniformes	Pinguipedidae	Parapercis queenslandica	BOLD:AAE3731	05-Sep-2008	I.44708	-14.697	145.451	4	Australian Museum, Sydney
LIFS308-08	UG0123	KP195019	Actinopterygii	Trachiniformes	Pinguipedidae	Parapercis queenslandica	BOLD:AAE3731	06-Sep-2008	I.44713	-14.673	145.477	12	Australian Museum, Sydney
LIFS309-08	UG0124	KP194122	Actinopterygii	Trachiniformes	Pinguipedidae	Parapercis queenslandica	BOLD:AAE3731	06-Sep-2008	I.44713	-14.673	145.477	12	Australian Museum, Sydney
LIFS310-08	UG0125	KP194362	Actinopterygii	Trachiniformes	Pinguipedidae	Parapercis queenslandica	BOLD:AAE3731	06-Sep-2008	I.44712	-14.667	145.467	10	Australian Museum, Sydney
LIFSA034-08	UG0834	KP194384	Actinopterygii	Trachiniformes	Pinguipedidae	Parapercis queenslandica	BOLD:AAE3731	13-Sep-2008	I.44739	-14.683	145.45	3	Australian Museum, Sydney
LIFS775-08	UG0590	KP194862	Elasmobranchii	Carcharhiniformes	Carcharhinidae	Carcharhinus amblyrhynchos	BOLD:AAA6604	10-Sep-2008	I.44732	-14.619	145.627	15	Australian Museum, Sydney
LIFSA080-08	UG0880	HM387141	Elasmobranchii	Carcharhiniformes	Carcharhinidae	Carcharhinus melanopterus	BOLD:ACE5618	14-Sep-2008	I.44746	-14.669	145.446		Australian Museum, Sydney
LIFS993-08	UGA008	KC250643	Elasmobranchii	Myliobatiformes	Dasyatidae	Neotrygon trigonoides	BOLD:AAA5615	13-Sep-2008	I.44742	-14.667	145.467	0.2	Australian Museum, Sydney
LIFS197-08	UG0012	KC250631	Elasmobranchii	Myliobatiformes	Dasyatidae	Taeniura lymma	BOLD:AAB2319	04-Sep-2008	I.44700	-14.689	145.451	4.5	Australian Museum, Sydney
LIFS898-08	UG0713	KC250633	Elasmobranchii	Myliobatiformes	Dasyatidae	Taeniura lymma	BOLD:AAB2319	12-Sep-2008	I.44738	-14.683	145.45	2	CSIRO, Australian National Fish Collection
